# Supplementary material for: Widespread inter‐individual gene expression variability in Arabidopsis thaliana
Source: Mol Syst Biol. 2019 Jan 24;15(1):e8591. doi: 10.15252/msb.20188591 (PMC6346214; doi:10.15252/msb.20188591)
Supplement: Supplementary file 2 — Table EV1 [file MSB-15-e8591-s002.xlsx]

## Sheet: Table Description
Table EV1
Total number of reads for each of the 168 RNA-seq samples.

## Sheet: Sheet1
Sample	Number of reads
WT_ZT2_seedling_1	30808687
WT_ZT2_seedling_10	12833091
WT_ZT2_seedling_11	23107063
WT_ZT2_seedling_14	11909810
WT_ZT2_seedling_15	14201899
WT_ZT2_seedling_16	10877233
WT_ZT2_seedling_2	29985356
WT_ZT2_seedling_3	33079168
WT_ZT2_seedling_4	14022483
WT_ZT2_seedling_5	25106545
WT_ZT2_seedling_6	14712841
WT_ZT2_seedling_7	28896863
WT_ZT2_seedling_8	20854970
WT_ZT2_seedling_9	17503940
WT_ZT4_seedling_1	36290169
WT_ZT4_seedling_10	18762940
WT_ZT4_seedling_13	13762697
WT_ZT4_seedling_14	13035502
WT_ZT4_seedling_15	12807985
WT_ZT4_seedling_16	13863264
WT_ZT4_seedling_2	13617859
WT_ZT4_seedling_3	34452494
WT_ZT4_seedling_4	16480508
WT_ZT4_seedling_5	31351333
WT_ZT4_seedling_6	29855493
WT_ZT4_seedling_7	28072467
WT_ZT4_seedling_8	21574781
WT_ZT4_seedling_9	23613661
WT_ZT6_seedling_1	30062084
WT_ZT6_seedling_10	27085341
WT_ZT6_seedling_11	28955499
WT_ZT6_seedling_14	11666775
WT_ZT6_seedling_15	13748479
WT_ZT6_seedling_16	16395758
WT_ZT6_seedling_2	29419312
WT_ZT6_seedling_3	24772411
WT_ZT6_seedling_4	19800527
WT_ZT6_seedling_5	25733660
WT_ZT6_seedling_6	21227238
WT_ZT6_seedling_7	28572108
WT_ZT6_seedling_8	28298896
WT_ZT6_seedling_9	23014270
WT_ZT8_seedling_1	30503770
WT_ZT8_seedling_10	18714278
WT_ZT8_seedling_11	17530043
WT_ZT8_seedling_12	9231873
WT_ZT8_seedling_13	9445119
WT_ZT8_seedling_14	10994640
WT_ZT8_seedling_16	8508492
WT_ZT8_seedling_2	11394819
WT_ZT8_seedling_3	10124668
WT_ZT8_seedling_4	39644942
WT_ZT8_seedling_5	11006663
WT_ZT8_seedling_6	18274993
WT_ZT8_seedling_7	16306348
WT_ZT8_seedling_9	25408894
WT_ZT10_seedling_1	17596107
WT_ZT10_seedling_10	22706727
WT_ZT10_seedling_11	19381569
WT_ZT10_seedling_13	7842353
WT_ZT10_seedling_14	13163554
WT_ZT10_seedling_16	15597041
WT_ZT10_seedling_2	17216780
WT_ZT10_seedling_3	7685137
WT_ZT10_seedling_4	14987896
WT_ZT10_seedling_5	19536162
WT_ZT10_seedling_6	16179915
WT_ZT10_seedling_7	28143808
WT_ZT10_seedling_8	14507763
WT_ZT10_seedling_9	17436583
WT_ZT12_seedling_1	10441932
WT_ZT12_seedling_10	20520756
WT_ZT12_seedling_11	15156825
WT_ZT12_seedling_12	9532500
WT_ZT12_seedling_13	9306041
WT_ZT12_seedling_14	11770486
WT_ZT12_seedling_15	10362645
WT_ZT12_seedling_16	13079682
WT_ZT12_seedling_2	12245558
WT_ZT12_seedling_5	16038727
WT_ZT12_seedling_6	11444781
WT_ZT12_seedling_7	28448285
WT_ZT12_seedling_8	11329699
WT_ZT12_seedling_9	16993511
WT_ZT14_seedling_1	11881113
WT_ZT14_seedling_11	13203494
WT_ZT14_seedling_12	13498125
WT_ZT14_seedling_13	8575825
WT_ZT14_seedling_14	9555409
WT_ZT14_seedling_15	7460177
WT_ZT14_seedling_16	10606433
WT_ZT14_seedling_2	7281455
WT_ZT14_seedling_4	7939392
WT_ZT14_seedling_5	15885017
WT_ZT14_seedling_6	13268648
WT_ZT14_seedling_7	12387434
WT_ZT14_seedling_8	13020106
WT_ZT14_seedling_9	14003196
WT_ZT16_seedling_1	22765307
WT_ZT16_seedling_10	15572747
WT_ZT16_seedling_11	10495455
WT_ZT16_seedling_13	7918558
WT_ZT16_seedling_14	9273091
WT_ZT16_seedling_15	8531673
WT_ZT16_seedling_16	8736969
WT_ZT16_seedling_2	6523012
WT_ZT16_seedling_3	9222308
WT_ZT16_seedling_4	9689525
WT_ZT16_seedling_5	6143373
WT_ZT16_seedling_6	8064287
WT_ZT16_seedling_7	12144844
WT_ZT16_seedling_9	7800413
WT_ZT18_seedling_1	26024670
WT_ZT18_seedling_10	12706675
WT_ZT18_seedling_11	3733923
WT_ZT18_seedling_12	24623535
WT_ZT18_seedling_13	6609595
WT_ZT18_seedling_14	8140094
WT_ZT18_seedling_15	6556104
WT_ZT18_seedling_16	13050167
WT_ZT18_seedling_2	15036741
WT_ZT18_seedling_3	7384045
WT_ZT18_seedling_5	12239436
WT_ZT18_seedling_7	9884493
WT_ZT18_seedling_8	12762521
WT_ZT18_seedling_9	14782304
WT_ZT20_seedling_1	33364116
WT_ZT20_seedling_10	19442539
WT_ZT20_seedling_11	9582805
WT_ZT20_seedling_12	10403356
WT_ZT20_seedling_13	11655261
WT_ZT20_seedling_14	12574471
WT_ZT20_seedling_15	14425369
WT_ZT20_seedling_16	7538537
WT_ZT20_seedling_3	5671576
WT_ZT20_seedling_4	13625134
WT_ZT20_seedling_5	12574178
WT_ZT20_seedling_7	5741143
WT_ZT20_seedling_8	8262219
WT_ZT20_seedling_9	15784495
WT_ZT22_seedling_1	4984254
WT_ZT22_seedling_10	16522629
WT_ZT22_seedling_11	11652099
WT_ZT22_seedling_12	9812187
WT_ZT22_seedling_13	14793947
WT_ZT22_seedling_14	14075980
WT_ZT22_seedling_15	11798991
WT_ZT22_seedling_16	10558808
WT_ZT22_seedling_2	23765824
WT_ZT22_seedling_3	6415894
WT_ZT22_seedling_4	5193302
WT_ZT22_seedling_5	8506820
WT_ZT22_seedling_8	12585428
WT_ZT22_seedling_9	10743192
WT_ZT0_seedling_1	34585653
WT_ZT0_seedling_10	21160358
WT_ZT0_seedling_12	7363340
WT_ZT0_seedling_13	10470613
WT_ZT0_seedling_14	13010164
WT_ZT0_seedling_15	11413915
WT_ZT0_seedling_16	10913146
WT_ZT0_seedling_2	22514483
WT_ZT0_seedling_4	17877528
WT_ZT0_seedling_5	16970742
WT_ZT0_seedling_6	7409265
WT_ZT0_seedling_7	17975697
WT_ZT0_seedling_8	12171893
WT_ZT0_seedling_9	16315541
