# Supplementary material for: Widespread inter‐individual gene expression variability in Arabidopsis thaliana
Source: Mol Syst Biol. 2019 Jan 24;15(1):e8591. doi: 10.15252/msb.20188591 (PMC6346214; doi:10.15252/msb.20188591)
Supplement: Supplementary file 3 — Table EV2 [file MSB-15-e8591-s003.xlsx]

## Sheet: Table description
Table EV2
Tab "HVG": List of HVGs selected for each time-point.
Tab "LVG": List of LVGs selected for each time-point.

## Sheet: HVG
ZT2_HVG	ZT4_HVG	ZT6_HVG	ZT8_HVG	ZT10_HVG	ZT12_HVG	ZT14_HVG	ZT16_HVG	ZT18_HVG	ZT20_HVG	ZT22_HVG	ZT0_HVG
AT2G24940	AT2G24940	AT3G02480	AT2G41240	AT3G02480	AT5G66400	AT1G43800	AT2G24940	AT2G42540	AT1G43800	ATCG01020	AT2G14247
AT4G19112	AT5G03545	AT4G19112	AT2G24940	AT5G66400	AT5G45428	AT4G10270	AT1G43800	AT4G12490	AT5G03545	AT4G22505	AT4G19112
AT5G27889	AT2G14247	AT1G13609	AT5G45428	AT4G19112	AT2G43620	AT2G24940	AT1G31258	AT2G14247	AT1G07901	AT5G27889	AT1G13609
AT1G55010	AT5G20790	AT3G44006	AT4G19690	AT5G48850	AT3G50480	AT4G19112	AT3G20395	AT5G09672	AT4G22513	AT3G05727	ATCG01080
AT1G13609	AT5G18661	AT2G14247	AT1G76600	AT5G45428	AT5G48850	AT2G41240	AT3G28220	AT1G13609	AT4G22505	AT4G22490	AT2G24940
AT5G45428	AT5G47990	AT1G43800	AT1G13609	AT5G18661	AT5G47990	AT3G02550	AT4G22880	AT5G45428	AT3G12900	AT4G22485	AT3G20395
AT4G22505	AT4G19112	AT1G77120	AT5G24770	AT4G19690	AT2G24940	AT1G07901	AT4G12490	AT4G35770	AT3G44006	AT5G45428	ATCG00520
AT4G22513	AT1G13609	AT2G41100	AT2G14247	ATCG00070	AT5G09670	ATCG00070	AT4G22870	AT2G41240	AT5G47990	AT1G31258	AT5G09672
AT5G47990	AT5G45428	AT3G18000	AT1G77120	AT2G42540	AT1G77120	AT1G55010	AT3G13857	AT5G27889	AT1G61275	AT4G19112	ATCG00580
AT2G41240	AT4G37095	AT4G19690	AT2G43020	AT2G43020	AT5G03545	AT4G31940	AT4G31940	AT2G04040	AT4G22490	AT4G22513	AT3G02480
AT4G22517	AT5G48000	AT5G45428	AT5G20790	AT4G22520	AT5G45430	AT3G18217	AT4G22485	AT1G07901	AT2G16005	AT4G22517	AT1G43800
AT4G22485	AT4G22520	AT5G09672	AT1G55010	AT5G26220	AT1G55010	AT4G33560	AT5G42800	AT3G13857	AT2G41240	AT1G55010	AT1G25472
AT4G22510	AT5G27889	AT1G61275	AT5G18661	AT3G49580	AT5G20790	AT5G04150	AT3G29590	AT3G44006	AT4G22485	AT4G22520	AT1G55010
AT4G22520	AT2G43020	AT2G43620	AT5G48850	AT2G41240	AT1G13609	AT2G14247	AT5G45430	AT4G19112	AT2G14247	AT2G14580	AT2G47880
AT5G03545	AT1G61800	AT4G22485	AT4G17490	AT3G22231	AT4G31940	AT1G25472	ATCG01020	AT5G04150	AT5G51720	AT5G42800	ATCG01100
AT2G42540	AT4G22517	AT5G20790	AT3G56980	ATCG00300	AT5G27889	AT4G22505	AT4G27450	AT4G26055	AT4G22517	AT2G14247	ATCG01060
AT4G22490	AT1G55010	AT1G47400	AT3G23550	AT2G42530	AT5G48000	AT1G77120	AT5G54060	AT1G47400	AT5G59330	AT1G25470	AT1G47400
AT3G05727	AT5G48850	AT5G48850	AT1G47400	AT4G22513	AT1G14960	AT5G45428	AT5G09672	AT5G51720	AT3G22231	AT4G29030	AT3G07273
AT5G38930	AT5G48010	AT4G22517	AT5G03545	AT1G25472	AT2G19800	AT5G27889	AT4G10270	AT1G25472	AT1G13609	AT5G59330	ATCG00070
AT5G09672	AT1G01580	AT3G18217	AT2G36030	AT5G59330	AT1G31258	AT1G13609	AT1G52060	AT3G56980	AT5G04790	AT4G12490	AT5G45428
AT2G14580	AT5G59320	AT1G31258	AT5G45430	AT4G39675	AT4G39675	AT1G25470	AT5G45428	AT3G56970	AT1G29951	ATCG01060	ATCG00710
AT5G59330	AT5G59330	AT4G31940	AT1G47395	AT4G22490	AT2G42540	AT5G07840	AT1G25472	AT5G44585	AT3G14981	AT1G77120	AT2G41240
AT1G29951	AT4G22513	AT2G30766	AT4G17470	AT2G43620	AT2G43020	AT4G27450	AT4G22520	AT3G12900	AT5G38930	AT5G38930	AT1G47395
AT3G18000	ATCG00300	AT5G66400	AT2G43620	AT4G22517	AT2G41240	AT5G47990	AT3G03820	AT2G24940	AT4G22520	AT5G04790	ATCG00680
AT3G12900	AT5G08760	AT1G25470	AT4G15700	AT1G77120	AT5G09672	AT3G13857	AT2G04040	AT1G47395	AT2G24940	AT5G36920	AT1G31258
AT5G64110	AT4G22510	AT5G55450	AT5G26220	AT3G50480	AT3G02480	AT5G15120	AT5G17220	AT3G02480	AT4G35770	AT3G25572	AT2G07732
AT1G52000	AT5G09672	ATCG00640	AT4G22520	AT1G61275	AT4G36670	AT4G12490	ATCG00070	AT5G53450	AT2G36854	AT1G19070	AT5G45430
AT1G47400	AT4G22490	AT1G08090	AT4G39675	AT3G05727	AT4G17245	AT5G03545	AT4G22517	AT5G42800	AT4G26055	AT4G22880	ATCG00020
AT5G55450	AT2G01520	AT4G22520	AT5G59820	AT4G37095	AT3G18000	AT4G22520	AT4G22513	AT4G22880	AT3G47340	AT5G03552	ATCG00040
AT5G48000	AT1G31258	AT2G24940	AT4G22517	AT4G22485	AT1G43800	AT1G47400	AT4G35770	AT5G54060	AT1G52060	AT1G29951	ATCG00490
AT1G47395	AT4G31940	AT4G22513	AT4G22485	AT2G16005	AT3G56970	AT5G13220	AT4G22505	AT3G47340	AT4G29030	AT4G22510	ATCG00330
AT1G77120	AT4G22505	AT1G47395	AT4G22505	AT3G49570	AT4G11460	AT3G56980	AT1G52070	AT4G30270	AT5G03552	AT3G13857	AT1G61275
AT4G35770	AT2G42540	AT5G08760	AT1G70700	AT4G22505	AT1G01580	AT2G16005	AT5G24770	AT5G04790	AT1G31258	AT5G17220	ATCG00130
AT2G14247	AT1G09240	AT3G50480	AT4G22513	AT1G31258	AT1G27020	AT1G31258	AT4G22490	AT1G43800	AT4G31940	AT5G47990	AT3G13857
AT5G48010	AT3G02480	AT4G22490	AT3G50480	AT1G55010	AT2G18193	AT5G58570	AT2G41240	AT2G47880	AT2G04040	AT5G45430	ATCG00720
AT4G37095	AT2G14580	AT4G12490	AT2G05540	AT5G09672	AT3G49580	AT3G18000	AT4G26055	ATCG01020	AT2G47880	AT1G43800	ATCG00340
AT5G04238	AT1G14960	AT5G04790	AT5G42800	AT3G18217	AT3G22231	AT3G56970	AT2G42530	AT4G31940	ATCG00640	AT5G38940	AT4G22513
AT1G25470	AT5G26220	AT2G42530	AT4G22490	AT3G18000	AT4G19690	AT5G09672	AT1G55010	AT5G03545	AT1G25472	AT3G02480	AT2G07671
AT5G38940	AT2G15128	AT5G47990	AT5G54060	AT5G45430	AT4G19112	AT5G45430	AT4G22510	AT3G18000	AT5G48010	AT1G52400	ATCG00430
AT4G29030	AT5G45430	AT2G16005	AT4G22880	AT3G56970	AT2G05540	ATCG00350	AT5G38930	ATCG00640	AT3G05727	AT3G12900	AT5G04150
AT5G08760	AT4G22485	AT4G37095	AT3G18000	AT5G64110	AT1G25472	ATCG00340	AT3G22231	ATCG00070	AT1G55990	AT5G03545	AT4G22520
AT4G33610	AT5G40590	AT5G48000	AT1G72900	AT1G65390	AT3G44006	AT4G35770	AT4G19112	AT5G50562	AT5G56080	AT5G07840	AT1G29951
AT5G18661	AT1G47395	AT1G55010	AT2G43018	AT5G58390	AT5G38930	AT3G20395	ATCG00905	AT5G63160	AT1G62500	AT5G57080	AT4G22517
AT5G04790	AT5G66400	AT5G38930	ATCG00640	AT1G53542	AT5G04150	AT2G36854	AT2G16060	AT5G56080	AT4G22510	AT1G13609	ATCG00730
AT3G61930	AT3G05727	AT3G49580	AT4G22510	AT4G22510	AT4G33070	AT4G22485	AT2G42540	AT1G02850	AT5G07840	AT4G35770	AT5G50335
AT4G30140	AT1G25472	AT4G22505	AT2G25735	AT5G20790	AT3G15356	AT4G22517	AT3G02550	AT4G22870	AT5G45430	AT2G16005	AT1G26250
AT3G56970	AT5G57080	AT1G15125	AT3G05727	AT1G43800	AT5G42800	AT5G48000	AT2G36854	AT2G30766	AT5G64110	AT5G09672	AT4G10270
AT4G12490	AT3G49580	AT1G10640	AT2G36854	AT3G22060	AT5G48010	AT4G12550	AT3G44006	AT5G47450	AT1G52070	AT5G51720	ATCG00270
AT3G25572	AT3G02040	AT4G22510	AT5G27889	AT1G08090	AT1G15125	AT1G01580	AT3G14981	AT1G16515	AT1G63245	AT4G13493	ATCG00280
AT5G02760	AT4G33610	AT1G65390	AT5G04340	AT3G56980	AT4G27450	AT4G39675	AT1G52000	AT4G22230	AT1G25470	AT4G11210	AT2G30766
AT5G53486	AT2G41100	AT5G24770	AT5G59330	AT5G03545	AT5G59330	AT4G22513	AT1G63245	AT3G20395	AT1G64590	AT1G14960	ATCG00140
AT1G55990	AT5G04238	AT4G36670	AT5G09672	AT1G65486	AT3G18217	AT1G47395	AT4G13493	AT2G42530	AT3G22235	AT5G09520	ATCG00350
AT4G36850	AT3G29250	AT5G03545	AT4G12490	AT4G26055	AT2G42530	AT4G22490	AT1G26250	AT3G18290	AT1G66800	AT4G10270	ATCG00640
AT3G02480	AT5G56080	ATCG00300	AT5G64110	AT5G47990	AT4G22485	AT5G10380	AT4G36850	AT1G22160	AT5G38940	AT1G55990	ATCG00540
AT2G43018	AT1G47400	AT2G42540	AT1G27020	AT5G09670	AT2G43018	AT1G14960	AT1G01580	AT3G29590	AT2G37770	AT2G36030	AT4G22490
AT3G27027	AT4G19690	AT5G59330	AT3G15356	AT2G16060	AT5G03350	ATCG00330	AT4G33560	AT2G37770	AT4G33610	AT5G24770	AT5G59330
AT4G31940	AT1G61275	AT5G26220	AT4G17500	AT1G27020	AT4G10270	AT3G44006	AT1G77120	AT3G30720	AT2G01520	AT2G33790	AT1G63245
AT1G61275	AT1G55990	AT1G53542	AT1G15125	AT4G36670	AT2G01520	AT4G22510	AT1G52400	AT1G52060	AT4G14690	AT1G14250	AT4G22510
AT2G30766	AT4G11460	AT4G33070	AT1G05680	AT5G44585	AT3G15450	AT1G53885	AT4G17470	AT4G36670	AT5G48000	AT1G52000	AT1G25470
AT5G58390	AT2G43018	AT3G02040	AT5G38930	AT5G42800	AT2G16060	AT1G52060	AT3G27027	AT5G17220	AT1G52050	AT1G47400	AT5G15120
AT2G01520	AT1G65486	AT4G15680	AT1G52400	AT2G05540	AT5G51720	AT2G01520	AT3G05727	AT3G14981	AT4G19112	AT3G07273	AT5G07840
AT3G56980	AT5G23980	AT1G26250	AT4G22870	AT5G24770	AT3G28220	AT5G48010	AT1G13609	AT2G05540	AT3G56970	AT1G25472	ATCG00120
AT1G14960	AT4G21870	AT3G02550	AT5G55450	AT5G48000	AT4G22513	AT2G43018	AT5G51720	AT3G22231	AT3G61930	AT5G15120	AT5G27889
AT3G22231	AT5G09520	AT5G48010	AT5G08760	AT1G15125	ATCG01020	AT5G51720	AT4G15700	AT4G36850	AT1G01580	AT2G47880	AT2G14580
AT5G64570	AT2G36854	AT3G16360	AT5G44585	AT1G08115	AT4G21870	AT5G38930	AT5G18661	AT4G33310	AT3G56980	AT1G64220	AT3G05727
AT3G28220	AT1G43800	AT5G42800	AT5G53486	AT5G38930	AT3G22235	ATCG00270	AT4G19690	AT3G12820	AT5G42800	AT5G48010	AT3G44006
AT5G40590	AT3G17790	AT5G40590	AT2G38470	AT2G36854	AT1G13420	AT5G53450	AT5G35480	AT5G67370	AT1G51470	AT4G22230	AT3G55240
AT3G14620	ATCG01020	AT1G65486	AT4G36670	ATCG01020	AT4G22510	ATCG01060	AT5G63160	AT5G45430	ATCG00710	AT5G48000	AT4G29030
AT1G53542	AT4G39675	AT1G60590	AT5G48570	AT4G10270	AT5G39890	AT1G52070	AT2G16005	AT4G02380	AT1G05065	AT3G27027	AT5G03552
AT5G20150	AT5G64110	AT3G28220	AT4G15680	AT1G13609	AT2G14247	AT4G22230	AT4G29030	AT4G22505	AT4G19690	ATCG00710	AT3G25572
AT5G56080	ATCG00070	AT1G14960	AT1G08090	AT4G30140	AT4G16690	AT4G08555	AT5G38940	AT1G77120	AT3G27027	AT1G08115	ATCG00890
AT1G73830	AT5G15120	AT1G19380	AT5G04238	AT4G22880	AT4G22490	AT3G28220	AT2G47880	AT1G31690	AT5G60530	AT1G02710	AT3G22231
AT5G64572	AT1G73120	AT4G11460	AT4G29030	AT2G14247	AT5G04790	AT5G08760	AT3G22235	AT5G02020	AT5G07475	AT2G37770	AT5G58390
ATCG00710	AT3G14981	AT5G36920	ATCG00710	AT5G44568	AT4G22520	AT3G14981	AT3G56980	AT1G26250	AT4G10270	AT2G19590	AT5G53450
AT1G01580	AT2G30766	AT3G56980	AT3G08770	AT1G29395	AT4G22517	ATCG01020	AT5G54370	AT4G36570	AT2G27550	ATCG00330	AT4G22485
AT2G37770	AT5G38930	ATCG01020	AT3G25760	AT4G22870	AT1G78830	ATCG00905	ATCG00640	AT4G22485	AT3G20395	AT2G43670	ATMG01390
AT5G59320	AT4G30140	AT1G66800	AT2G41730	AT1G47400	AT3G48360	ATCG00580	AT3G56970	AT1G14960	AT4G22880	AT2G01520	AT2G16005
AT3G12820	AT4G30270	AT4G22870	AT3G18217	AT5G08760	AT5G14120	AT2G16060	AT5G15120	AT1G16410	AT5G45070	AT2G01530	AT4G22505
AT3G49580	AT3G46700	AT1G52060	AT3G30720	AT3G13857	AT1G25470	AT1G72900	AT1G47600	AT3G02040	AT1G47600	AT4G33610	AT3G56970
AT5G09520	AT5G38940	AT5G44585	AT4G08555	AT1G26250	AT5G18600	AT5G09670	AT4G14090	AT1G64980	AT4G12545	AT4G39675	ATCG00530
AT2G41100	AT3G49570	AT4G21870	AT5G04790	AT5G03350	AT1G75750	AT4G19690	AT5G04238	AT5G13740	AT5G54370	ATCG00820	AT5G53486
AT3G13610	AT5G26270	AT5G44568	AT3G14981	AT4G12490	AT4G22505	AT1G66800	AT2G14247	AT1G22500	AT4G30140	AT3G08770	AT5G64110
AT3G55240	AT2G22510	AT5G54060	AT3G28220	AT3G15356	AT1G08090	ATCG00730	AT2G14580	AT1G31258	AT2G01530	AT5G39890	ATMG00020
AT1G25472	AT1G77120	AT5G45430	AT2G42540	AT3G02040	AT1G52000	AT3G12820	AT4G33070	AT1G21520	AT5G63660	AT3G45140	AT3G59900
AT1G52400	AT1G52070	AT4G11210	ATCG01020	AT5G56080	AT3G29250	AT2G36030	AT4G02380	AT3G25572	AT3G07273	AT3G06390	AT3G16360
AT1G16515	AT1G50060	AT5G38940	AT2G15128	AT3G48360	AT1G61800	AT3G05727	AT1G52050	AT5G05250	AT1G14960	AT1G47395	AT5G38940
AT5G07842	AT5G09530	AT2G01520	AT1G07135	AT5G20150	AT5G40590	AT3G29250	AT5G59330	AT4G22510	AT3G01940	AT4G08555	ATCG00820
AT2G33830	AT4G20390	AT5G53450	AT2G16060	AT5G15120	AT3G02550	AT5G37990	AT5G35190	AT3G61930	AT2G05510	AT2G16060	ATCG00840
ATCG01020	AT5G37990	AT4G22880	AT5G44568	AT2G41100	AT1G47400	AT5G47240	AT5G45650	AT4G14060	AT1G77120	ATCG00520	AT3G12900
AT3G23290	AT5G37690	AT5G64570	AT5G07842	AT5G55450	AT5G44568	ATCG00280	AT1G31690	AT5G49360	AT5G36920	AT1G21520	AT5G38930
AT1G43800	AT2G31730	AT1G52070	AT1G65390	AT4G11460	AT4G12550	AT5G24780	AT1G02850	AT3G50480	AT5G44585	AT5G56080	AT3G47340
AT5G15960	AT5G04790	AT1G56650	AT2G30766	AT5G54060	AT1G05340	AT3G60420	AT1G49860	AT4G22520	AT2G36030	AT4G02380	ATCG01020
AT3G02040	AT1G65490	AT5G54710	AT4G31800	AT5G17220	AT2G28630	AT4G33610	AT5G45080	AT5G47990	AT4G08780	ATCG00340	ATCG00150
AT3G29250	AT1G08090	AT3G06390	AT5G07840	AT4G33070	AT4G26055	AT2G23540	AT4G30140	AT4G00651	AT1G14250	AT1G05065	AT3G14981
AT4G32480	AT4G38080	AT2G05540	AT2G42530	AT3G29590	AT4G33560	AT4G12545	AT5G03545	AT3G17790	AT5G04150	AT1G63245	ATCG00900
AT5G05250	AT2G43535	AT3G29590	AT4G26055	AT2G19800	AT4G22880	AT4G27410	AT5G56840	AT5G59320	AT3G58550	AT5G53450	AT5G64120
ATCG00640	AT5G38020	AT2G16060	AT4G30140	AT2G24940	AT5G64120	ATCG00540	AT5G60530	AT2G01520	AT2G39530	AT1G11600	AT1G52400
AT1G28710	AT5G26260	AT2G39800	AT3G29590	AT1G47395	AT3G57520	AT5G64110	ATCG00330	AT1G54040	AT1G74770	AT4G12550	AT3G23290
AT2G18150	AT1G19020	AT5G64572	AT2G16005	AT4G15700	AT3G61898	AT2G19590	AT5G64110	AT4G22513	AT3G06390	AT5G04150	AT1G66100
AT3G08770	AT3G09220	AT3G61898	AT4G22230	AT5G64572	AT1G19070	AT5G01600	AT5G39890	AT1G52070	AT4G02380	AT1G65970	AT1G13650
AT2G42610	AT1G25470	AT2G32487	AT2G36800	AT3G47420	AT5G15120	AT4G28940	AT5G10130	AT1G01580	AT4G38080	AT5G18404	AT1G52060
AT5G02780	AT4G28940	AT3G17790	AT1G19020	AT3G16530	AT1G63245	AT1G02850	ATCG01060	AT4G12480	AT2G47200	ATCG00350	ATMG00030
AT3G22060	AT1G73330	AT1G19070	AT1G06160	AT5G15960	AT4G22870	AT5G26260	AT5G48485	AT5G07840	AT5G37690	AT3G16360	AT1G55990
AT1G21910	AT1G13420	AT3G16150	AT4G24380	AT5G64570	AT1G26250	ATCG00120	AT5G26200	AT5G01740	AT5G09520	AT5G04238	AT5G01600
AT1G61280	AT5G09670	AT3G29250	AT2G41100	AT5G40590	AT5G20250	AT5G48485	AT5G56080	AT1G29395	AT2G22510	AT1G58150	AT2G27550
AT1G49860	AT4G12490	AT3G05727	AT1G02205	AT1G65490	AT3G56980	AT5G09480	AT1G51470	AT4G14090	AT3G13610	AT3G44006	ATCG00905
AT5G52640	AT2G23540	AT4G39675	AT1G19380	AT5G46900	AT5G58390	AT1G72416	AT5G47990	AT2G34925	AT5G15120	AT1G26250	AT4G39675
AT3G07273	AT5G03120	AT2G19800	AT4G27280	AT3G53980	AT3G45730	AT3G47340	AT1G62500	AT1G23020	AT5G09530	AT4G12545	AT5G36920
AT3G54363	AT1G70850	AT5G56080	AT3G07273	AT5G42530	AT1G73120	AT5G05600	AT1G77760	AT4G27450	AT1G26250	AT5G26260	AT5G57080
AT5G04140	AT5G44568	AT2G47200	AT3G49580	AT1G14960	AT5G44572	AT3G22231	AT2G37770	AT1G02930	AT5G10130	AT5G23940	AT3G02550
AT4G22610	AT1G52060	AT3G22060	AT3G06390	AT5G54710	AT3G05727	AT3G27220	AT4G37160	AT5G09670	AT1G11600	AT1G62500	AT3G08770
AT5G37990	AT2G05380	AT4G30270	AT3G51450	AT5G48010	AT3G49570	AT1G77760	AT2G41090	AT3G13610	AT5G13580	AT4G30140	AT3G48450
AT2G05380	ATCG00905	AT5G64110	AT5G64120	AT5G04238	AT1G43310	AT3G06390	AT1G68600	AT5G58570	AT2G25510	AT5G24660	AT4G36570
AT5G33370	ATCG01060	AT1G13420	AT3G49570	AT5G15970	AT3G25572	AT5G56080	AT3G28550	AT5G15960	AT5G45428	AT3G47340	ATCG00790
AT3G17790	AT5G24770	AT4G33610	AT1G63245	AT1G31690	ATCG00070	AT1G75040	AT5G45070	AT4G22517	AT5G18404	AT5G49350	AT5G33370
AT3G18217	AT4G29030	AT1G50060	AT4G11210	AT4G21870	AT5G46900	AT1G55990	AT3G02240	AT1G49860	AT4G30270	AT2G23540	AT2G43510
ATCG00905	AT3G20340	AT5G17220	AT1G09240	AT3G17790	AT4G12490	AT5G59330	AT4G33610	AT5G67330	AT3G49580	AT3G58550	AT1G56430
ATCG00300	AT5G53486	AT5G01600	AT4G13493	AT5G46890	AT5G22920	AT5G37690	AT4G15160	AT5G53486	AT4G36850	AT3G29250	AT3G56980
AT5G45070	AT1G26250	AT2G28630	AT5G08210	AT4G13493	AT3G47420	AT4G20390	AT3G01940	AT4G15490	AT3G29250	AT5G09670	AT4G33610
AT1G19394	AT1G24530	AT5G53486	AT5G23940	AT2G01520	AT2G05380	AT4G36850	AT5G57080	AT1G25470	AT2G48140	AT3G01940	ATCG00750
AT1G31258	AT1G52000	AT1G02205	AT1G56650	AT2G39510	AT1G22400	AT4G02380	AT1G25470	AT4G33560	AT3G50400	AT1G56320	AT1G08115
AT4G39675	AT5G07842	AT1G11080	AT1G26250	AT2G05380	AT5G26260	AT2G30766	AT3G20380	AT1G52400	AT2G19590	ATCG00720	AT2G36854
AT2G16060	AT3G45070	AT2G39510	AT3G17790	AT5G52310	AT3G16530	AT1G65490	AT3G06390	AT3G47640	AT4G12550	AT5G06980	AT5G51720
ATCG00140	AT4G37070	AT2G43018	AT2G28630	AT3G22121	AT5G46890	ATMG00020	AT2G28780	AT2G34430	AT3G08040	AT4G36850	AT2G18193
ATCG00580	ATCG00340	AT5G54370	AT5G38940	AT1G78830	AT5G61590	AT5G54370	AT5G09670	AT2G16005	AT3G02550	AT4G30270	AT4G35770
AT2G39530	AT5G46890	ATCG00070	AT4G30270	AT1G62510	AT5G54060	AT1G73330	AT3G18200	AT5G48000	AT5G63160	AT3G22231	AT1G52070
AT3G16360	ATCG00350	AT4G36430	AT5G53450	AT1G68600	AT3G02040	AT5G02690	AT1G74770	AT4G22490	AT2G23540	AT2G25160	AT4G12545
AT4G19690	AT5G54370	AT5G24780	AT5G47990	AT2G28630	AT3G46700	AT3G25820	AT4G30270	AT4G13250	AT4G13493	AT5G09530	AT1G67148
AT5G42800	AT3G55240	AT2G07732	AT5G17220	AT1G56650	AT2G15128	AT3G25760	AT2G39530	AT1G73330	AT2G05540	AT1G21100	AT5G55450
AT3G21680	AT1G74460	AT5G26270	AT3G16360	AT1G52100	AT5G19120	AT3G22235	AT5G04150	AT2G21650	AT3G12820	AT1G02850	ATCG00800
AT3G26460	AT3G57157	AT5G57560	AT3G22060	AT5G04790	AT4G30140	AT2G38170	AT2G40610	AT5G48010	AT3G03820	AT2G41240	AT2G30540
AT5G42530	AT2G19970	AT5G05250	AT3G12580	AT5G64120	AT3G29590	AT4G12480	AT1G66800	AT4G14690	AT1G59730	ATCG01080	AT4G26055
AT1G62500	AT2G21100	AT4G12550	AT1G32920	AT5G38940	AT2G36854	AT3G18290	AT5G63660	AT4G19690	AT5G26260	AT3G13610	AT5G04790
AT5G51440	AT5G20150	AT1G29951	AT5G05600	AT1G19960	AT2G32487	AT1G05340	AT2G45220	AT2G39530	AT2G35380	AT4G20390	AT5G09530
AT5G46890	AT3G17998	AT4G30140	AT5G57560	AT1G75040	AT5G56080	AT3G48450	AT1G51840	AT2G40610	AT4G20390	AT3G54363	AT5G05250
AT2G22482	AT2G35380	AT5G05365	AT5G61600	AT2G32880	AT2G25510	AT2G46600	AT1G23720	ATCG00710	AT4G28940	AT4G38080	AT5G02760
AT5G20820	AT4G12550	AT4G11650	AT3G02040	AT5G24660	AT2G33830	AT2G43535	AT5G43180	AT3G05727	AT5G17220	ATCG00070	AT5G23940
AT4G12480	AT5G53450	AT5G58390	AT3G03820	AT1G13420	AT5G17220	AT4G01870	AT1G14960	AT3G06390	AT4G08770	AT1G02930	AT2G33790
AT2G15128	AT1G76790	AT5G20150	AT5G20150	AT5G59320	AT1G74670	ATCG00720	AT1G13590	AT1G67148	AT1G31690	AT1G52060	AT2G38530
AT5G09530	AT3G18000	AT2G31730	ATCG00070	AT3G57520	AT4G08555	AT4G38080	AT4G12510	AT5G15120	AT5G58570	AT5G50562	AT4G30140
AT5G47500	AT5G01600	AT2G01530	AT5G56080	AT5G19120	AT4G12545	AT1G49860	AT2G01520	AT2G28780	AT1G50060	AT5G07842	AT2G35380
AT4G22870	AT5G58860	AT1G48100	AT5G48000	AT5G08210	AT5G24770	AT3G20380	AT5G59090	AT5G64110	AT5G03350	ATCG00730	AT4G13493
AT5G09670	AT2G39530	AT5G44572	AT5G54710	AT1G74670	AT5G64570	ATCG00840	AT1G15380	AT5G26200	AT5G45080	AT5G64110	ATCG00810
AT5G46900	AT5G02780	AT3G23290	AT3G16530	AT5G53486	AT5G55450	AT4G30270	AT3G25190	AT1G52000	AT5G47450	AT4G31940	AT4G38080
AT3G22121	AT1G67148	AT1G09240	AT1G31258	AT2G40610	AT5G42530	AT1G60960	AT5G02780	AT3G07273	AT2G30766	AT5G37990	AT1G62500
AT4G22880	AT4G37410	AT1G29395	AT3G13857	AT3G23290	AT3G22121	AT1G13420	AT4G22460	AT5G43450	AT1G47395	AT5G58860	AT5G09520
ATCG01060	AT5G47450	AT1G24530	AT1G72450	AT2G30766	AT1G73330	AT3G14620	AT4G16690	AT4G10270	AT1G02850	AT2G22510	AT5G04238
AT1G02205	AT2G16060	AT4G28940	AT3G47420	AT2G47880	AT1G70850	AT3G46700	AT5G09530	AT4G29030	AT5G53450	AT5G46900	AT1G15125
AT5G26220	ATCG00330	AT4G37070	AT1G13420	AT1G52400	AT5G64110	AT2G47200	AT5G62340	AT1G66180	AT1G49860	AT2G18370	AT4G20390
AT2G19800	AT2G38170	AT4G12480	AT4G14090	AT3G15450	AT1G65486	AT1G19020	AT4G00651	AT2G19590	AT5G62340	AT5G63160	AT2G47200
AT5G03552	AT2G43510	AT1G25472	AT5G24780	AT4G14090	AT1G47395	ATCG00680	AT2G05540	AT1G05340	AT2G38390	AT2G35380	AT4G14630
AT1G65486	AT1G08115	AT1G73330	AT5G46890	AT2G32870	AT2G43510	AT1G02920	AT1G50060	AT2G20670	AT5G02780	AT5G08210	AT1G25098
AT5G57560	AT5G61590	AT5G03120	AT5G07690	AT1G51090	AT2G38940	AT4G21870	AT1G32450	AT2G28630	AT1G68850	AT5G09978	ATCG00770
AT3G47640	AT5G45070	AT3G15356	AT1G19180	AT1G19380	AT5G10140	AT1G74670	AT3G15450	AT3G14050	AT5G58860	AT5G59320	AT5G03545
AT4G14130	AT3G25820	AT1G67148	AT2G21650	AT4G17245	AT3G24420	AT3G58550	AT5G58570	AT1G55010	AT2G20835	AT5G09480	AT5G54370
AT1G26250	AT5G44550	AT2G21650	AT1G14960	AT1G49860	AT4G29030	AT3G22060	ATCG00340	AT1G66100	AT3G02240	AT2G05540	AT2G01010
AT2G20670	ATCG00270	AT1G14250	AT4G21870	AT1G02930	AT2G30766	AT4G30140	AT4G11210	AT1G56430	AT4G11880	AT5G64120	AT4G31940
AT5G54060	AT2G38310	AT5G42530	AT5G05250	AT3G30775	AT5G64572	AT1G70850	AT2G19590	AT2G34420	AT5G44550	AT1G13650	AT2G23540
AT2G43535	AT3G62680	AT3G46700	AT5G24660	AT4G30270	ATCG00710	AT1G66280	AT3G57157	AT5G45070	AT3G08770	AT4G17215	AT2G05510
ATCG00070	AT2G39800	AT5G26260	AT1G31690	AT2G39800	AT3G30775	AT2G40205	AT1G67148	AT3G29250	AT3G13857	AT4G34800	AT1G06360
AT5G13580	AT2G01530	AT3G45070	AT5G09670	AT2G35736	AT2G01530	AT4G22870	AT3G54040	AT1G58290	AT1G73330	AT1G16410	AT5G58860
AT5G07690	AT5G09480	AT2G36854	AT1G19670	AT1G02205	AT2G39510	AT1G67148	AT2G05380	AT5G54370	ATCG01060	AT1G27140	AT3G06390
AT3G25570	AT3G16530	AT5G38020	AT1G73330	AT3G08520	AT5G37990	AT1G19180	AT1G22160	AT3G45730	AT1G47400	AT5G58390	AT2G41480
AT1G50060	AT1G03870	AT5G46900	AT1G53885	AT3G29250	AT1G49860	AT5G05250	AT3G58810	AT3G53980	AT5G65207	AT4G37483	AT1G09530
AT3G20380	AT1G10640	AT2G23010	AT1G65486	AT1G14250	ATCG01060	AT2G18370	AT5G13580	AT2G42750	AT1G74460	AT5G01600	AT5G09480
AT2G36030	AT1G65845	AT1G65490	AT2G34925	AT1G22400	AT1G64590	AT5G38940	AT2G47540	AT2G41730	AT2G41800	AT1G49860	AT3G25570
AT3G16150	AT4G12545	ATCG00020	AT3G48360	AT4G11650	AT1G19960	AT1G23020	AT4G12545	AT3G25570	ATCG00905	AT2G38390	AT1G52050
AT5G26260	AT2G48140	ATCG00580	AT5G14730	AT5G48180	AT2G05510	AT2G05510	AT3G25760	AT4G20390	AT2G05380	AT3G52790	AT2G40205
AT4G14630	AT5G15960	AT1G22400	AT2G01520	AT4G33560	AT5G59320	AT5G13740	AT1G02930	AT1G74670	AT1G64220	AT4G08780	AT5G64572
AT2G34925	AT2G40610	AT5G37690	AT5G26270	AT3G16660	AT1G52400	AT3G45070	AT1G47400	AT1G21100	AT3G46700	AT1G47600	AT2G15128
AT4G12510	AT1G22530	AT1G51140	AT1G29395	AT2G19590	AT4G21830	AT2G05380	AT3G54580	AT2G34070	AT3G27690	AT5G42510	AT4G37483
AT5G51720	AT3G02470	AT2G43535	AT1G22400	AT4G12470	AT2G21650	AT2G35380	AT1G73120	AT4G16370	AT4G27450	ATCG00840	AT3G57157
AT1G71030	AT3G30775	ATCG00130	AT2G39510	AT3G49110	AT5G04238	AT5G58860	AT5G01740	AT4G12550	AT1G60960	AT5G13580	AT3G45140
AT1G66100	AT3G28220	AT2G23540	AT1G14250	AT5G48485	AT4G37070	AT5G26270	AT2G20670	AT3G22060	AT5G10580	AT4G33310	AT3G61198
ATCG00350	AT1G66270	ATCG00730	AT2G15480	AT3G08770	AT5G38940	AT1G32640	AT2G36030	AT5G57560	AT1G13590	AT1G60960	AT5G09670
ATCG00340	AT4G12510	AT1G52050	AT2G33830	AT5G20250	AT2G28780	AT2G32150	AT4G15440	AT4G08555	AT5G09480	AT5G20740	AT2G42610
AT1G24530	AT1G08930	AT3G49570	AT1G02930	AT5G25980	AT1G11080	ATMG01390	AT5G46900	AT3G25190	AT3G57157	AT1G51470	AT4G12550
AT5G47450	AT4G11320	AT5G57080	AT5G64572	AT1G76960	AT3G28740	ATCG00710	AT5G48000	AT5G66985	AT4G13235	AT1G68850	AT5G42510
AT5G23940	AT1G02205	AT1G17180	AT2G44080	AT5G53450	AT3G45070	AT3G52790	AT1G11080	AT5G17170	AT4G16690	AT2G03200	AT3G28220
AT5G03285	AT3G01420	ATCG01060	AT1G65490	AT5G23940	AT5G54710	AT5G09530	AT3G01260	AT2G01530	AT2G37130	AT3G25820	AT2G16060
AT4G36430	AT5G24660	AT4G14090	AT5G64570	AT3G27690	AT1G23390	AT4G15490	AT1G55990	AT5G01600	AT1G08115	AT5G58570	AT5G25980
AT5G45080	AT5G18600	AT2G40435	AT4G01870	AT1G66100	AT2G40610	AT5G63160	AT5G53450	AT5G02780	AT1G43310	AT4G25400	AT3G54580
AT4G17280	AT5G57560	ATCG00490	AT5G48010	AT1G51140	AT1G32900	AT2G41990	ATCG00350	AT3G15450	AT3G22620	AT5G37690	AT3G03820
AT3G12145	AT4G12480	AT5G58860	AT2G19800	AT2G21650	AT2G47880	AT5G09520	AT4G30460	AT1G74770	AT4G36570	AT5G63560	AT5G64570
AT3G57157	AT3G07720	ATMG01390	AT2G06050	AT1G06360	AT4G28940	AT4G15390	AT3G15356	AT4G22666	AT4G25400	AT2G47200	AT5G56080
AT3G17998	AT3G14280	AT2G19590	AT5G01600	ATCG00330	AT1G44800	AT2G29340	AT5G07475	AT1G08115	AT3G25820	AT3G45070	AT1G49860
AT2G22122	AT5G43580	AT2G05510	AT5G52310	AT3G51600	AT4G14090	AT3G02470	AT1G08115	AT3G22235	AT2G43610	AT1G05340	AT3G50480
ATCG00270	AT4G30290	AT5G15960	AT3G29250	AT2G43018	AT4G33610	AT1G14120	AT5G49360	AT1G49032	AT3G25190	AT5G63660	AT3G20380
AT4G08770	AT5G64572	AT3G17998	AT4G11460	AT1G65845	AT4G37610	AT5G67370	AT3G48450	AT2G05510	AT4G04810	AT2G37130	AT3G52790
AT3G29590	AT3G13610	AT1G55990	AT3G22121	AT4G29030	AT3G62760	AT2G38750	AT1G66100	AT2G16060	AT2G43670	AT3G48340	AT2G22510
AT2G35736	AT5G44130	AT4G29030	AT1G78830	AT5G07690	AT1G56650	AT3G13435	AT4G12480	AT4G15760	AT5G49350	AT5G13900	AT5G60530
AT2G19590	AT5G64120	AT1G67750	AT1G06360	AT1G54010	AT1G29951	AT4G22460	AT2G25510	AT3G45070	AT5G33370	AT1G65510	AT1G42430
AT5G17220	AT5G53250	AT4G20390	AT2G23000	AT2G43535	AT1G29395	AT1G37130	AT1G73330	AT5G46890	AT2G25160	AT3G46700	AT4G14130
AT5G54510	AT2G24762	AT3G20380	AT5G42530	AT1G78850	AT5G15970	ATCG00490	AT3G53480	AT4G13860	AT1G66100	AT4G28940	AT5G37690
AT5G65390	AT3G08770	AT1G47600	AT3G51600	AT3G22120	AT2G33790	AT3G06070	AT1G10657	AT4G33960	AT1G56680	AT5G53486	AT5G57625
AT1G73120	AT1G05240	AT5G09670	AT3G17998	AT4G21990	AT5G08210	AT5G38020	AT5G58390	AT1G13990	AT3G58810	AT2G47270	AT1G21400
AT3G25770	AT2G21650	AT2G05380	AT5G22140	AT1G48330	AT3G21680	AT5G23020	AT4G14630	AT5G38930	AT5G59090	AT2G48130	AT4G08770
AT5G63660	AT5G15970	AT5G33370	AT1G16410	AT5G51720	AT4G27300	AT4G17500	AT1G74670	AT1G78460	AT3G25770	ATCG00540	AT1G62380
AT5G64120	AT5G43180	AT1G78830	AT2G40610	ATCG00350	AT4G01870	AT3G22121	AT5G64120	AT4G04745	AT4G22610	ATCG00270	AT5G48485
AT3G09220	AT5G64100	ATMG00020	AT4G12470	AT4G12510	AT5G33370	AT2G42540	AT3G17790	AT2G23540	AT5G10380	AT2G43535	AT4G02270
AT2G28790	AT3G54040	AT1G19020	AT2G05380	AT1G52070	AT3G07273	AT4G29030	AT3G22620	AT5G44610	AT1G21400	AT1G66100	AT5G24210
AT1G67148	AT3G21510	ATCG00330	AT3G45140	AT1G78460	AT5G53450	AT4G11320	AT5G05500	AT1G70850	AT3G28550	ATMG01390	AT3G22235
AT3G12580	AT3G57520	AT1G17190	AT2G39800	ATCG00340	AT2G41100	AT5G48070	AT3G16440	AT3G57157	AT3G62040	AT2G39530	ATCG00920
AT3G45140	AT4G11650	AT4G12545	AT5G44580	AT4G12480	AT5G53250	AT2G02930	ATCG00720	AT4G23600	ATCG01020	ATCG00905	AT3G28550
AT5G38020	ATCG00280	AT1G52400	AT5G26260	AT1G13590	AT4G12510	AT1G66270	AT5G20150	AT2G33830	AT1G80240	AT4G30730	AT5G54510
AT3G58550	AT1G52400	AT1G68600	AT1G24530	AT1G67750	AT1G75040	AT5G14780	AT3G55230	AT1G02920	AT3G55230	ATCG00950	AT5G07475
AT1G11600	AT3G08520	AT1G31690	AT5G46900	AT5G26260	AT2G45180	AT5G06870	AT4G15390	AT1G66760	AT4G31320	AT2G07732	AT4G27260
AT5G53450	AT1G78850	AT1G02930	AT5G17000	AT1G26770	ATCG00350	AT3G16670	AT1G29440	AT2G05380	AT2G30210	AT1G70850	AT5G47500
AT3G07720	AT3G53980	AT1G75040	AT5G20250	AT1G70850	AT1G24530	AT1G47600	AT5G48010	AT5G07322	AT2G47270	AT5G46890	AT3G04290
AT4G08950	AT5G63660	AT2G38170	AT1G02920	AT1G73330	AT1G66100	AT5G43450	AT5G14780	AT1G50060	AT5G23020	AT1G18970	AT1G23720
ATCG00280	AT2G17500	AT5G44130	AT5G57080	AT5G61590	AT2G36030	AT3G28740	AT3G48340	AT1G47600	AT3G58990	AT3G25190	AT5G59090
AT3G15450	AT1G49860	AT5G47450	AT1G51090	AT3G54040	AT5G58570	AT2G07732	AT1G68850	AT2G35380	AT5G63560	AT1G52827	AT1G73260
AT3G62450	AT4G22212	AT3G13857	AT4G23600	AT2G40100	AT4G30270	AT2G01530	AT4G17670	AT1G13420	AT1G56320	AT1G73330	AT1G01580
AT1G74770	AT5G42530	AT3G07273	AT2G39530	AT3G45140	AT4G34800	AT1G13590	AT3G25770	AT3G05890	AT1G70850	AT1G10250	AT3G49110
AT2G38530	AT4G30450	AT5G44550	AT3G09350	AT3G05890	AT5G45070	AT1G74460	AT4G20390	AT2G43120	AT4G15160	AT3G50640	AT5G08760
AT1G75240	AT3G58550	AT5G09520	AT1G08115	AT4G22690	ATCG00905	AT1G02930	AT4G08770	AT5G14780	AT4G00080	AT5G54370	AT5G45950
AT3G16660	AT4G16260	AT3G01420	AT1G65845	AT1G02920	AT1G07600	AT2G42530	AT4G38080	AT5G48485	AT4G17280	AT2G48140	ATCG00950
ATCG00820	AT1G02920	AT2G33790	AT3G05890	AT2G05510	AT1G78460	AT3G05890	AT3G23550	AT4G11320	AT5G53486	AT5G05250	AT4G13235
AT5G28640	AT1G21310	AT3G51600	AT1G62560	AT5G65010	AT1G56150	AT2G34430	AT3G18000	AT1G11080	AT3G52790	AT1G13420	AT2G33830
AT4G02270	AT3G25190	AT5G53250	AT1G75040	AT3G53342	AT4G07820	AT5G04238	AT5G66390	AT5G07475	AT4G22460	AT1G19020	AT2G45220
AT3G47510	AT1G60590	AT2G20750	AT2G37130	AT4G12545	AT2G19590	AT1G16400	AT4G36570	AT4G28940	ATCG00520	AT2G30766	AT5G15960
AT5G01600	AT3G15450	AT5G60530	AT2G03760	AT5G53250	AT1G14250	AT5G64120	AT3G23290	AT2G15128	AT5G52790	AT5G42250	AT4G00080
AT2G01530	AT2G39310	AT5G61590	AT2G38530	AT4G01390	AT1G68880	AT2G47880	AT5G25980	AT5G37690	AT5G15960	AT4G37070	AT1G05240
ATCG00520	AT3G22620	AT5G59320	AT4G12480	AT2G45180	AT5G26220	AT5G19240	AT2G47200	AT1G13590	AT1G21100	AT4G08770	AT5G67400
AT1G70850	AT4G33420	AT3G16530	AT5G13740	AT2G05100	AT5G61440	AT3G01420	AT3G62040	AT5G37990	AT3G52520	AT3G12820	AT5G44550
AT1G11080	AT1G01120	AT2G22510	AT2G42840	AT2G30600	AT1G31690	AT2G22510	AT1G03495	AT3G58550	AT1G05340	AT4G11880	AT1G74460
AT1G74460	AT1G73260	AT3G08770	AT2G01530	AT5G14120	AT3G52520	AT3G28270	AT3G23430	AT1G03495	AT3G45070	AT3G53980	AT5G01215
AT1G19960	AT2G23130	ATCG00720	AT3G15450	AT5G37990	AT3G13857	AT5G62360	AT5G65010	AT5G53250	AT2G40205	AT3G24420	AT1G16400
AT3G03190	AT3G16660	AT2G48140	AT3G28740	AT1G31580	AT1G32450	AT2G42750	AT5G15265	AT1G65970	AT2G28780	AT4G13860	AT2G39530
AT2G29300	AT5G10580	AT3G53980	AT3G24480	AT4G04830	AT2G37130	AT1G62500	AT5G09480	AT3G13435	AT3G49845	AT5G47450	AT3G52748
AT2G07732	AT4G23680	AT3G26460	AT2G31730	ATCG00270	AT1G52100	AT1G27020	AT2G35380	AT5G64120	AT2G43535	AT2G25510	AT5G15265
ATCG00720	AT1G09560	ATCG00340	ATCG00140	AT1G32450	AT4G01080	AT3G25930	AT4G22666	AT2G47200	AT3G18000	ATCG00280	AT2G48140
AT2G37130	AT5G41010	ATCG00820	AT5G50562	AT1G75750	AT4G17470	AT4G17215	AT3G08770	AT3G07720	AT3G48450	AT1G65310	AT3G49780
AT2G22510	AT1G02930	AT4G38080	AT4G17245	AT1G36370	AT2G30600	ATCG00020	AT2G43610	AT1G27020	AT2G41480	AT2G05380	AT3G53980
AT2G05510	AT5G19240	AT5G24660	AT4G12510	AT4G23600	AT1G21100	AT5G23830	AT5G09520	AT4G38080	AT3G01260	AT3G44550	AT5G23020
ATCG00330	AT3G49120	AT5G37990	AT4G12545	AT4G26320	AT1G62500	AT4G33420	AT2G32300	AT4G04770	AT5G13900	AT2G21100	AT1G21100
ATCG00020	AT5G47500	AT1G70850	AT2G43530	AT3G16670	AT5G14780	AT2G48140	AT4G28940	AT5G26260	AT2G12646	AT5G66170	AT1G73830
AT3G23730	AT4G04830	AT1G55450	AT2G43535	AT5G47500	AT4G18205	AT1G08115	AT2G34070	AT5G15970	AT4G27657	AT4G22666	AT3G05920
ATCG00490	AT1G76930	AT1G48330	AT2G28790	AT5G44580	AT3G49110	AT5G50562	AT3G62680	AT3G15356	AT3G44540	AT5G53250	AT3G22620
AT1G73330	AT2G43150	AT2G40610	AT1G03850	AT5G63660	AT3G17998	AT3G20370	AT1G78460	AT2G37130	AT5G37990	AT1G52070	AT5G64100
AT2G06925	AT5G06860	ATCG00350	AT1G70850	AT1G44800	AT3G54363	AT5G24770	AT3G13610	AT2G41100	AT1G16400	ATCG00580	AT5G44572
AT2G22330	AT5G40730	AT5G46890	AT5G51720	AT1G21130	AT1G14120	AT5G15960	AT3G04210	AT5G58860	AT1G02930	AT4G21990	AT5G42530
AT5G15970	AT4G03210	ATCG00710	AT3G03190	AT3G21510	AT2G19970	AT3G53980	AT4G25820	AT1G20070	ATCG00070	ATCG00920	AT5G05500
AT5G44580	AT1G72430	AT5G15970	AT2G33770	AT2G24040	ATCG00330	AT3G08520	AT1G09560	AT3G14620	AT1G32450	AT1G74460	AT4G18970
AT1G25098	ATMG00020	AT1G49860	AT3G22120	AT1G55450	AT4G14400	AT1G54000	AT1G74460	AT4G25100	AT4G13860	AT5G51780	ATCG00780
AT1G08115	AT1G04040	AT1G19960	AT5G47500	AT1G08930	AT1G62510	AT5G40690	AT5G10580	AT2G48140	AT3G13435	AT2G45220	AT4G11880
AT3G21510	AT2G22470	AT3G15450	AT1G21100	AT5G14920	AT3G54830	AT5G65010	AT4G08555	AT1G62500	AT2G16060	AT1G02920	AT4G17215
AT4G11650	AT1G66100	ATCG00920	AT1G52070	AT3G24480	AT3G53980	AT2G43610	AT3G01190	AT4G21990	AT5G03285	AT5G01740	AT4G12480
AT3G53980	AT4G21990	AT3G47420	AT5G45670	AT4G30650	AT1G68600	AT1G21100	AT3G05890	AT3G01420	AT1G51840	AT1G28710	AT3G62680
AT1G62510	AT3G05890	AT1G72430	AT5G54370	AT2G38310	AT1G50060	AT5G61820	AT3G29250	AT5G64260	AT1G52400	AT5G47500	AT5G01015
AT5G25090	AT1G32450	AT1G08930	AT1G55860	AT2G42840	AT5G38020	AT5G64260	AT1G02360	AT5G09480	AT2G03200	AT3G09220	AT4G28780
AT5G22580	AT3G45140	AT4G11190	AT2G40330	AT5G09220	AT3G23290	AT1G74500	AT2G22510	AT2G38530	AT1G05680	AT3G61930	AT1G16410
AT4G12545	AT3G02468	AT3G47640	AT5G15780	AT3G15630	ATCG00340	AT2G05540	AT3G15650	AT1G52827	AT1G21310	AT3G43670	AT3G19390
AT4G11320	AT1G29660	AT3G48720	AT3G30775	AT1G29418	AT1G08115	AT4G37070	AT2G43120	AT2G46600	AT3G45140	AT3G54040	AT5G22580
ATCG00680	AT3G63160	ATCG00270	AT3G02020	AT1G66270	AT3G26960	AT5G55450	AT2G48140	AT5G47610	AT1G23720	AT4G11320	AT4G36850
AT4G39950	AT3G51600	AT1G73260	AT3G58990	AT3G03270	AT3G54040	AT3G20470	AT5G43350	AT1G62180	AT2G40113	AT3G30720	AT5G45070
AT1G13590	AT2G45180	AT5G23940	AT3G16670	AT1G62560	AT3G05890	AT3G22620	AT2G28160	AT1G45145	AT1G16410	AT2G37750	AT5G58570
ATCG00780		AT5G44580	AT2G16660	AT4G33960	AT4G15440	AT2G38390	AT1G22500	AT2G39570	AT5G41010	AT5G19151	AT2G25510
AT3G22120		AT4G30460	AT1G78370	AT3G02020	AT3G22120	AT5G03285	AT1G19070	AT4G01870	AT2G18370	AT5G08000	AT5G12420
AT4G14090		AT4G12470	AT1G57990	AT2G05070	AT4G40090	AT1G08430	AT4G40090	AT5G38940	AT3G16440	AT3G05890	ATCG00480
ATCG00730		ATCG00950	AT1G49860	AT4G39800	AT1G55990	ATCG00950	AT4G04745	AT5G09530	AT3G54040	AT1G71740	AT4G16260
AT5G25980		AT3G02470	AT5G08790	AT1G16410	AT1G18970	AT2G16586	AT2G37130	AT5G19120	ATCG00820	AT4G36570	AT3G10020
AT3G54040		AT2G40300	AT4G24350	AT1G33600	AT2G23000	AT4G04770	AT1G80240	AT2G43535	ATCG00330	AT1G56430	AT2G48130
AT5G62210		AT3G45140	AT5G15970	AT5G13740	AT4G12480	AT5G53250	AT2G23540	AT1G54740	AT5G59320	AT2G17500	AT4G15620
AT3G16530		AT5G25980	ATCG00340	ATCG00920	AT4G12470	AT5G44550	AT1G05340	AT3G54040	AT3G11550	AT3G22620	AT1G08830
AT5G14330		AT2G40960	AT5G63660	ATMG01390	AT3G62680	AT4G23600	AT5G02490	AT3G17510	AT5G43180	AT5G35480	AT1G47600
AT5G19120		ATCG00680	AT5G23010	AT5G64080	AT2G32870	AT3G08770	ATCG00270	AT3G17998	ATCG00730	AT5G45070	AT4G40090
AT2G29995		AT1G78850	AT1G74670	AT3G02470	AT3G08770	AT4G22880	AT5G37690	AT1G52100	AT3G25572	AT3G57157	AT4G19690
AT1G06360		ATMG00030	AT1G55450	AT4G16260	AT3G02470	AT5G59090	AT1G21310	AT2G43590	AT4G33560	AT1G45145	AT4G26010
AT5G22920		AT3G09220	AT1G78850	AT5G36910	AT3G09220	ATCG00140	AT5G58860	AT3G25820	AT1G11080	AT4G12510	AT4G16370
AT2G23130		AT5G40690	AT5G19240	AT1G59870	AT5G40450	AT5G24210	AT1G77330	AT2G27830	AT2G40000	AT4G12480	AT5G50562
AT2G38390		AT4G13493	ATCG00350	AT2G33830	AT2G41090	AT1G29395	AT2G36100	AT2G18370	AT1G15380	AT4G15610	AT2G05380
ATCG00120		AT3G22121	AT5G08000	AT2G06850	AT3G28270	AT2G39310	AT4G15490	AT2G27550	AT4G14630	AT4G26320	AT3G19710
AT1G76930		AT1G52100	AT4G39940	AT3G20370	AT2G32880	AT1G32450	AT4G30290	AT4G02520	AT1G19070	AT4G23680	AT5G13740
AT3G63160		AT2G06850	AT4G11320	AT1G62380	ATCG00720	AT5G15970	AT3G25820	AT2G36885	AT5G56100	AT1G50060	AT1G80240
AT1G52100		AT2G30600	AT5G25090	AT1G33590	AT1G02205	AT1G19380	AT3G58550	AT1G02360	AT3G05920	AT3G13435	AT2G36100
AT2G39310		AT2G40330	AT1G17190	AT2G38170	AT3G20380	AT5G66985	AT4G36670	AT4G02270	AT3G28220	ATCG00810	AT3G22183
AT2G27385		AT4G13860	AT4G21990	AT2G05520	AT5G02690	AT2G25510	AT3G25930	AT4G12545	AT3G19710	AT5G66985	AT4G15160
AT5G14780		AT5G19240	AT3G01290	AT5G44130	AT2G36690	AT1G45145	AT5G50562	AT1G77760	AT2G27230	AT3G25770	AT4G27450
AT4G04745		AT4G17215	AT5G25980	AT1G03870	AT5G15960	AT5G39050	AT1G43310	AT3G22240	AT5G43350	AT4G16690	AT5G47450
AT1G49310		AT5G09530	AT4G18440	AT2G26080	AT1G66270	AT5G43350	AT5G57625	AT4G26320	AT2G04800	AT3G50970	AT2G43590
AT3G22620		AT5G09480	AT1G48330	AT3G05730	AT4G15760	AT1G17180	AT1G44800	AT2G40300	AT4G11320	ATCG00490	AT1G14890
AT3G49120		AT5G07690	AT3G08520	AT3G25770	AT3G58550	AT2G39530	AT1G20070	AT1G74500	AT3G09270	AT1G01580	AT3G23190
AT1G18590		AT4G23600	AT5G37990	AT2G02120	AT3G48340	AT2G37130	AT5G57090	AT2G29340	ATCG00270	AT4G33560	AT4G25820
AT5G10580		AT2G23000	AT4G12030	ATCG00950	AT1G02930	AT4G08870	AT4G13580	AT2G37760	AT3G53480	AT2G38530	AT3G13610
AT4G27440		AT5G13740	AT5G35735	AT4G11320	AT5G45080	AT4G23680	AT4G17215	AT5G20250	AT4G37010	AT1G30700	AT5G45670
AT1G62560		AT1G31580	AT1G66270	AT2G27385	AT4G22666	AT4G12510	AT4G08870	AT1G17180	AT2G41090	AT5G13740	AT5G63660
AT5G53250		AT1G74460	AT3G25770	AT4G15620	AT1G54040	AT1G51760	AT2G30766	AT4G12470	AT5G38020	AT3G27690	AT3G18290
AT4G26320		AT2G39310	AT1G17170	AT1G72430	AT1G30820	AT5G17170	AT1G07050	AT1G80440	AT2G45220	AT5G40690	AT4G30460
AT1G62380		AT4G17245	AT3G16660	AT3G17998	AT5G20150	AT1G15380	AT1G47395	AT2G38390	AT3G01420	AT5G42530	AT2G24945
AT4G25100		AT2G38310	AT4G36500	AT2G23600	ATCG00140	AT4G37410	AT2G25810	AT5G47560	AT5G48110	AT1G60740	AT2G15960
AT5G04950		AT5G47500	AT2G40300	AT1G62180	AT1G45145	AT3G17998	AT5G23020	AT1G75750	AT2G48130	AT4G19690	AT1G08430
AT3G50740		AT1G03870	AT2G43100	AT1G70830	AT1G72360	AT2G29490	AT2G48130	AT4G12510	AT1G67148	AT4G17280	AT2G16586
AT5G64100		ATCG00280	AT5G44130	AT1G78370	AT1G51140	AT5G46890	AT1G06570	AT1G13300	ATCG00280	ATCG00680	AT3G05890
AT5G01870		AT1G21110	AT2G46650	AT3G19030	AT1G22890	AT2G19800	AT3G02470	AT1G60140	AT1G30700	AT3G18290	AT3G08520
AT4G12030		AT4G16370	AT1G03870	AT2G34430	AT5G58650	AT2G34070	AT1G18970	AT2G24945	AT4G15390	AT3G25570	AT2G05540
AT3G09440		AT1G66270	AT5G42650	AT5G23010	AT2G02120	AT4G30670	AT1G49032	AT5G56540	AT1G78090	AT5G44610	AT5G44610
AT5G64770		AT5G24570	AT2G01020	AT1G76680	AT1G19020	AT1G21310	AT1G31580	AT3G16530	AT3G14280	AT1G66270	AT1G31580
AT4G39940		AT1G65845	AT1G62380	AT1G68530	AT3G08520	AT4G04745	AT5G46890	AT2G41090	ATCG00490	AT2G21650	AT3G53342
AT5G23010		AT1G80240	AT5G53250	AT3G16420	AT2G48140	AT1G58270	AT1G65970	AT5G40850	AT5G07842	AT3G08520	AT2G34430
AT1G28290		AT5G62210	AT1G67865	AT2G40205	AT1G12740	ATCG00920	AT5G08210	AT3G62040	AT2G28160	AT3G52748	AT5G46900
AT1G29418		AT2G17500	AT1G08930	AT5G63600	AT2G39800	AT3G45140	AT3G45140	AT5G40730	AT4G00670	AT1G24020	AT4G30290
AT3G54400		AT1G44800	AT1G44800	AT4G38080	AT4G14630	AT2G24945	AT2G21045	AT5G10580	AT5G57090	AT5G44550	AT5G66390
AT2G42840		AT1G12080	AT1G45145	AT5G17170	AT2G21100	AT3G44310	AT3G54770	AT1G66280	AT4G22212	AT1G14120	AT3G25930
ATMG00020		AT1G15380	AT5G17170	AT4G38770	AT3G56400	AT4G13250	AT5G23940	AT4G15390	AT5G46900	AT1G17190	AT1G02360
AT4G16260		AT1G45145	AT4G04830	AT3G61440	AT5G09520	AT3G54040	AT4G39800	AT1G05240	AT3G44550	AT5G07475	AT3G55230
AT3G58990		AT4G12510	AT2G38310	AT5G15230	AT2G22990	AT1G52400	AT2G26980	AT4G38540	AT4G17215	AT3G05600	AT4G30280
AT2G43100		AT1G22530	AT4G39800	AT4G25100	AT1G67148	AT5G06860	AT4G00080	AT3G13470	AT1G17180	AT1G22065	AT3G54040
AT2G46650		AT2G23130	AT1G29418	AT1G07610	AT1G49500	AT3G62040	AT3G49960	AT2G39450	AT5G02020	AT3G48450	AT3G29250
AT2G05520		AT4G29270	AT1G19550	AT3G15353	AT4G20390	AT4G34138	AT1G19670	AT4G30140	AT4G37410	AT3G16440	AT4G22666
AT4G34710		AT1G66280	AT1G21130		AT5G65010	AT1G05562	AT1G64780	AT3G45140	AT1G09560	AT5G25980	AT3G21870
AT1G78370		AT2G16586	AT3G05730		AT3G01420	AT1G54010	AT5G12940	AT5G18150	AT5G07322	AT3G29780	AT1G72970
ATCG00920		AT5G63660	AT1G76680		AT4G11320	AT3G57020	AT1G52342	AT1G73120	AT1G02920	AT3G45710	AT5G40730
		AT3G56360	AT4G38080		AT1G59730	AT5G03120	AT2G39570	AT5G64100	AT3G53980	AT4G14630	AT4G02380
		AT4G21850	AT5G53460		AT1G47600	AT1G52100	AT5G17820	AT5G18600	AT2G20670	AT1G05000	AT3G14210
		AT1G62380	AT3G19710		AT1G65310	AT4G25100	AT5G40850	AT5G64572	AT3G23470	AT2G34925	AT2G42840
		AT2G37130	AT4G30650		AT3G28290	AT1G11580	AT3G51330	AT2G41380	AT2G38530	AT1G07600	AT1G15380
		AT3G54040	AT2G43550		AT4G01390	AT3G13610	AT4G26010	AT3G16670	AT2G39510	AT4G04830	AT2G22470
		AT3G30775	AT2G46600		ATCG00580	AT3G15356	AT4G37070	AT2G19800	AT1G54740	AT4G30290	AT3G22600
		AT3G22620	AT1G70830		AT3G11550	AT5G59520	AT2G33770	AT1G32450	AT2G21045	AT1G30750	AT2G37130
		AT1G04040	AT3G20370		AT1G48330	AT3G25770	AT3G09925	AT2G33770	AT4G37070	AT5G24120	AT1G77330
		AT5G23830	AT3G09390		AT3G27220	AT4G35090	AT5G66985	AT1G66270	AT2G36100	AT3G28550	AT1G29418
		AT1G76960	AT1G54010		AT3G52748	AT1G76790	AT3G01420	AT2G22510	AT4G30460	AT3G49960	AT3G01420
		AT4G21990	AT1G31580		AT1G68840	AT4G16370	AT2G41660	AT5G61820	AT1G66725	AT5G07322	AT4G12510
		AT3G16450	AT3G02470		AT5G05250	AT2G25980	AT2G18328	AT2G36100	ATMG01390	AT3G10910	AT2G43610
		AT5G51720	AT1G21310		AT1G33600	AT3G22240	AT5G64100	AT2G22470	AT3G54580	AT5G38020	AT1G25560
		AT3G25190	AT2G45180		AT3G25820	AT1G14870	AT1G65310	AT5G55450	ATCG00350	AT1G22500	AT1G67865
		AT1G06360			AT5G02780	AT5G42800	AT4G31910	AT2G15960	AT3G07720	AT3G04290	AT2G44790
		AT2G02120			AT3G28550	AT2G43150	AT2G43535	AT1G52200	AT5G42180	ATCG00130	AT2G40610
		AT2G01010			AT4G22690	AT4G14400	AT3G24300	AT1G54000	AT4G12470	AT2G46600	AT4G17340
		AT1G01120			AT1G73260	AT3G16530	AT3G23180	AT5G56750	AT3G22240	AT1G06090	AT2G17500
		AT3G08520			AT3G12500	AT1G58290	AT4G15760	AT3G08770	AT1G22065	ATCG00140	AT4G22212
		AT2G46600			AT3G51600	AT1G19670	AT2G44790	AT5G65010	AT2G32300	AT2G21045	AT4G30270
		AT1G17170			AT5G14920	AT1G43790	AT3G14940	AT1G08830	AT1G78340	AT1G49032	AT3G16660
		AT4G11320			AT1G21110	AT5G63660	AT4G37483	AT1G69530	AT2G46750	AT4G00670	AT1G66280
		AT3G05890			AT2G39530	AT1G78000	AT1G06090	AT2G18328	AT2G21100	AT5G43580	AT5G43580
		AT4G39800			AT5G62360	AT2G25450	AT1G37130	AT1G22890	AT1G60680	AT1G32450	AT3G22120
		AT3G16670			AT1G22160	AT1G70700	AT5G45670	AT5G07440	AT5G23980	AT5G12420	AT4G11650
		AT4G33220			AT1G45191	AT1G78460	AT1G29395	AT1G44800	AT5G42250	AT2G27550	AT1G78460
		AT4G16260			AT5G53486	AT3G16460	AT5G40730	AT4G35090	AT3G47980	AT2G43150	AT3G01190
		AT4G30660			AT5G14330	AT5G16970	AT1G05240	AT5G06860	AT2G17500	AT3G58810	AT5G53250
		AT5G64120			AT2G43535	AT3G16430	AT2G33830	AT1G14870	AT5G06860	AT5G59090	AT3G22121
		AT1G54000			AT1G54010	AT3G19030	AT4G16260	AT4G11650	AT4G13580	AT3G02240	AT3G21510
		AT3G02468			AT1G51090	AT4G02520	AT3G17510	AT5G14120	AT4G04830	AT3G19660	AT5G23010
		AT3G25820			AT2G18370	AT2G38380	AT4G26320	AT5G18170	AT5G48657	AT2G36100	AT5G17820
		AT1G76930			AT1G65845	AT1G17170	AT3G48360	AT5G21170	AT5G23940	AT4G21830	AT5G44380
		AT5G06860			AT1G08930	AT4G15760	AT5G07322	AT5G44550	AT1G44800	AT1G31935	AT1G78370
		AT4G37410			AT4G11650	AT2G17500	AT3G11550	ATMG01390	AT5G05960	AT1G66280	AT2G46600
		AT3G16660			AT5G09530	AT1G80920	AT5G37990	AT4G11211	ATCG00340	AT3G25930	AT2G38170
		AT4G15620			AT4G37483	AT3G16400	AT1G70850	AT3G02470	AT4G29690	AT4G15390	AT4G26320
		AT1G29418			AT1G64780	AT5G10580	AT2G01530	AT3G56360	AT3G11340	AT2G46750	AT1G52100
		AT5G40730			AT1G25560	AT3G19710	AT1G78090	AT2G21045	AT5G64100	AT3G01420	AT4G30670
		AT4G26320			AT1G03495	AT4G15610	AT3G21870	AT4G34600	AT5G44610	AT3G62450	AT1G54000
		AT3G56090			AT3G46130	AT4G21850	AT3G24020	AT5G43580	AT3G43670	AT1G23720	AT2G05520
		AT1G76160			AT2G23130	AT3G22600	AT5G56540	AT2G01010	AT1G14120	AT4G21850	AT2G43150
		AT1G74670			AT5G01600	AT1G33110	AT2G38170	AT4G21850	AT1G30750	AT4G37010	AT4G03210
		AT1G62510			AT1G13590	AT3G04720	AT3G13435	AT5G23020	AT1G31950	AT3G21710	AT5G63160
		AT1G76790			AT1G78850	AT5G44580	AT5G19120	AT4G21870	AT5G15265	AT4G16370	AT5G48490
		AT3G22120			AT4G04040	AT3G25190	AT3G22600	AT3G08520	AT1G22500	AT5G60530	AT2G01020
		AT1G54010			AT3G62040	AT5G42650	AT4G37010	AT5G05960	AT2G43510	AT1G15380	AT5G14780
		AT1G48300			AT5G24570	AT5G26280	AT1G17180	AT3G25770	AT3G24020	ATMG00020	AT2G29340
		AT1G62180			AT4G13340	AT3G09260	AT1G23020	AT5G25980	AT1G22160	AT2G43550	AT1G12080
		AT1G21130			AT3G16660	AT3G48990	AT5G56870	AT3G22121	AT5G42530	AT5G19230	AT1G14870
		AT5G44020			AT5G54370	AT2G41410	AT1G18980	AT3G48990	AT3G61060	AT3G28740	AT3G60530
		AT5G10430			AT3G30720	AT3G16450	AT1G14870	AT5G47500	AT1G19020	AT2G19970	AT3G16670
		AT3G20370			AT3G12502	AT4G04830	AT4G11320	AT5G51010	AT1G66280	AT2G01010	AT2G36120
		AT1G68530			AT5G40730	AT2G15970	AT4G25100	AT1G10522	AT5G44568	AT1G73120	AT3G63160
		AT3G16400			AT4G26320	AT2G29420	AT2G02930	AT2G25510	AT5G48070	AT5G64100	AT1G58290
		AT4G30650			AT2G34070	AT1G19550	AT2G38380	AT1G07600	AT2G40670	AT5G56540	AT1G21310
		AT1G76680			AT4G39800	AT5G63790	AT4G11290	AT5G17820	AT1G74500	AT5G23020	AT2G01530
		AT2G45180			AT1G53887	AT4G26320	AT1G51830	AT1G21310	AT3G17998	AT2G33830	AT5G46890
		AT3G16370			AT5G43580	AT1G29418	AT5G47560	AT5G42530	AT5G66390	AT4G13580	AT1G66270
		AT1G62480			AT5G23940	AT1G44800	AT3G18290	AT3G09270	AT3G53342	AT2G34430	AT3G48360
		AT2G42840			AT5G20740	AT2G39570	AT4G03210	AT1G78020	AT1G02360	AT5G43350	AT4G21850
					AT1G15380	AT2G02120	AT5G50160	AT2G26980	AT5G59520	AT5G43180	AT4G25100
					AT4G37540	AT5G40730	AT4G12980	AT2G37040	AT5G26200	AT1G31580	AT1G09560
					AT1G17180	AT5G01870	AT1G02920	AT1G30510	AT1G05240	AT2G38170	AT1G74670
					AT3G15630	AT3G16420	AT1G49310	AT1G10682	AT5G01740	AT1G18980
					AT2G42750	AT3G16660	AT2G28670	AT3G02570	AT4G15490	AT2G05510
					AT1G76930	AT5G19550	AT4G02520	AT2G44790	AT2G38380	AT5G15960
					AT4G17280	AT5G65730	AT5G63180	AT5G59520	AT2G07732	AT1G21310
					AT4G16260	AT3G22200	AT1G74500	AT1G78370	AT1G05000	AT3G16430
					AT2G23540	AT2G15960	AT4G23680	AT3G27060	AT5G12940	AT2G41090
					AT2G40435	AT5G59540	AT2G22470	AT3G17609	AT2G39430	AT2G32150
					AT1G62380	AT5G17330	AT1G16400	AT4G34710	AT5G47500	AT3G07720
					AT5G63660	AT3G15950	AT3G07273	AT1G09560	AT5G01600	AT4G16260
					AT5G10580	AT2G01010	AT3G29780	AT1G31580	AT5G24030	AT5G10580
					AT5G23830	AT2G23130	AT3G09440	AT2G40100	ATCG00770	AT5G63600
					AT2G40330	AT3G16470	AT3G48990	ATCG00020	AT3G24300	AT4G35060
					AT5G13740	AT3G15450	AT5G59520	AT1G80920	AT3G23430	ATCG00790
					AT2G29340	AT1G15125	AT4G38860	AT2G43150	AT5G66985	AT3G22240
					ATCG00730	AT2G21045	AT5G44550	AT3G16770	AT5G48485	AT5G44380
					AT4G15480	AT5G23010	AT5G18600	AT4G25700	AT5G12420	AT1G05835
					AT1G02920	AT3G48690	AT1G60140	AT4G37410	AT2G25980	AT5G02780
					AT1G03940	AT3G10985	AT5G67370	AT2G40205	AT5G25980	AT2G29490
					AT5G07990	AT4G31500	AT1G30870	AT1G29910	AT4G22235	AT5G62340
					AT3G16670	AT1G19570	AT2G18980	ATCG00920	AT1G06570	AT3G49780
					AT1G76960	AT3G09270	AT3G07720	AT2G38380	AT3G14940	AT5G59520
					AT1G65490	AT3G32980	AT3G57020	AT5G53160	AT3G21870	AT2G16850
					AT4G35060	AT2G43590	ATMG00020	AT1G29920	AT1G49310	AT1G77885
					AT1G06830	AT1G62660	AT5G14330	AT4G15910	AT3G14620	AT3G22600
					AT3G11930	AT4G30170	AT3G19710	AT3G19710	AT1G65970	AT3G24300
					AT5G05440	AT1G45201	AT3G53980	AT1G17860	AT2G44790	AT4G15160
					AT1G78000	AT3G14990	AT4G02270	AT3G32980	AT2G44080	AT3G10020
					AT3G14620	AT1G70890	AT4G23600	AT1G20620	AT4G21850	AT2G41250
					AT5G07690	AT4G37800	AT3G19030	AT5G54270	AT3G02020	AT2G42840
					AT3G24300	AT5G64100	AT3G62930	ATCG00950	AT1G18970	AT1G09560
					AT1G66280	AT1G78370	AT5G50560	AT1G15820	AT3G26470	AT1G06570
					AT1G02850	AT5G25980	AT5G12420		AT3G45710	AT1G78000
					AT1G21130	AT5G05960	AT4G30280		AT1G69810	AT1G54740
					AT1G49310	AT1G29920	AT1G56430		AT3G22600	AT4G30460
					AT5G53902	AT5G42530	AT1G78340		AT2G05070	AT1G54000
					AT1G17190	AT1G07600	AT2G43150		AT3G01190	AT4G37410
					AT5G54510	AT5G07440	AT5G63560		AT2G43150	AT2G18150
					AT2G38530	AT3G09390	AT1G75750		AT4G16260	AT3G62040
					AT1G76955	AT4G34710	AT5G47500		AT1G08430	AT4G38540
					AT3G03270	AT5G23820	AT3G50480		AT5G19520	AT3G01190
					AT3G01290	AT1G07610	AT5G14120		AT3G15240	AT5G56870
					AT1G77760		AT5G63600		AT4G37483	AT2G40000
					AT1G52060		AT3G22240		AT4G36430	AT2G38380
					AT3G47640		AT5G63530		AT5G64120	AT1G18250
					AT2G34925		AT3G28070		AT2G15490	AT3G57020
					AT3G22620		AT1G64980		AT3G25930	AT5G26280
					AT5G47500		AT5G24105		ATCG00680	AT3G26470
					AT2G38310		AT1G05260		AT3G02380	AT2G15128
					AT5G64100		AT5G53250		AT3G49780	AT3G32980
					AT5G66985		AT1G45145		AT2G18150	AT1G13300
					AT5G19240		AT1G13990		AT4G15620	AT2G04800
					AT2G43820		AT3G45070		AT1G17170	AT3G09270
					AT5G41080		AT5G53420		AT1G23020	AT2G24040
					AT1G58290		AT2G17500		AT1G77330	AT4G11650
					AT1G72645		AT1G60680		AT3G57020	AT1G49310
					AT5G63600		ATCG00280		AT3G48340	AT1G62180
					AT1G05240		AT5G26260		AT2G47130	ATMG00030
					AT4G08770		AT5G03285		AT2G37760	AT1G02360
					AT1G18980		AT1G78020		AT4G30170	AT4G13235
					AT2G29170		AT1G17860		AT5G35480	AT3G19390
					AT4G38080		AT5G10430		AT1G11580	AT1G03850
					AT5G63560		AT1G66270		AT4G01440	AT5G49360
					AT5G50560		AT4G15610		AT3G29780	AT2G22470
					AT2G17500		AT1G73260		AT3G26440	AT4G36430
					AT2G39310		AT4G11650		AT5G40730	AT4G33960
					AT2G36100		ATMG01390		ATCG00720	AT5G40730
					ATCG00270		AT5G53160		AT3G09220	AT3G14280
					AT4G21850		AT3G21510		AT3G12502	AT3G56705
					AT5G26280		AT2G15960		AT5G26280	AT3G19710
					AT5G57080		AT4G30670		AT1G54000	AT5G61820
					AT4G15620		AT2G18370		AT4G14400	AT3G16450
					AT4G02270		AT3G32980		AT5G40690	AT1G52200
					AT2G22510		AT3G54960		AT2G33830	AT4G30280
					AT3G21510		AT4G33420		AT5G14330	AT4G18970
					AT3G48720		AT5G17330		AT2G47540	AT3G29034
					AT2G34430		AT3G09270		AT4G34600	AT1G78020
					AT1G23090		AT5G64260		AT3G25780	AT4G01870
					AT2G26980		AT5G42020		AT3G23180	AT4G22212
					AT2G43150		AT1G27020		AT4G12480	AT1G14870
					AT5G52310		AT5G56750		AT4G12030	AT1G13590
					AT4G33666		AT4G38950		AT5G17820	AT2G43590
					AT5G07475		AT2G38530		AT5G43580	AT3G14770
					AT2G41560		AT2G27550		AT4G21830	AT1G62570
					AT1G05000		AT5G44380		AT5G24660	AT3G55230
					AT5G24105		AT4G15620		AT5G57625	AT5G58770
					AT4G04745		AT5G25090		AT5G14200	AT1G17170
					AT4G37410		AT2G25980		AT2G04795	AT4G19030
					AT1G59870		AT4G20070		AT1G30510	AT4G33420
					AT2G46220		AT5G45950		AT5G05250	AT1G29418
					AT1G55450		AT2G36120		AT3G16430	AT5G50760
					AT3G45140		AT2G34430		AT1G20070	AT2G26330
					AT1G60590		AT2G20570		AT5G44380	AT3G21510
					AT3G29780		AT1G54740		AT1G66270	AT4G04610
					AT3G56705		AT2G38390		ATCG00020	AT1G17860
					AT2G38170		AT1G68238		AT4G18360	AT1G16400
					AT1G03870		AT5G16030		AT5G41080	AT2G37760
					AT3G09270		AT5G24660		AT5G56870	AT1G76930
					AT4G25100		AT5G42900		AT4G30290	AT2G36120
					AT1G21310		AT1G77510		AT1G14870	AT1G10682
					AT5G43350		AT3G04720		AT2G43100	AT4G34600
					AT5G17170		AT2G28790		AT1G66760	AT1G07610
					AT3G23430		AT2G46600		AT3G50970	AT2G44790
					AT4G39210		AT2G43530		AT3G54420	AT4G30170
					AT3G16360		AT4G22212		ATCG00950	ATCG00020
					AT1G31580		AT4G25630		AT3G15450	AT1G06360
					AT4G19410		AT1G58290		AT1G31580	AT3G61990
					AT1G52200		AT5G05960		ATCG00140	AT5G45950
					AT2G24945		AT3G07390		AT1G65310	AT5G17170
					AT3G15650		AT1G66280		AT4G06744	AT4G27440
					AT4G33960		AT5G28540		AT5G63600	AT3G50740
					AT4G31910		AT4G30170		AT3G05890	AT5G66690
					AT4G13860		AT4G21850		AT3G62270	AT3G23430
					AT1G80920		AT1G11580		AT4G40090	AT3G16530
					AT3G14940		AT3G17609		AT1G73260	AT4G13250
					AT3G10020		AT4G13860		AT1G10682	AT4G15760
					AT4G15610		AT1G80920		AT1G45145	AT4G25100
					AT5G44130		AT4G13250		ATCG00920	AT2G33850
					AT1G26770		AT5G17170		AT5G04950	AT4G31910
					AT5G66690		AT4G23690		AT1G18980	AT1G09740
					AT5G58860		AT1G29280		AT3G32980	AT2G29420
					AT1G16410		AT3G58990		AT4G25100	AT3G21870
					AT5G24155		AT3G49110		AT2G41380	AT2G41100
					AT2G05520		AT4G18970		AT2G03090	AT5G04950
					AT1G74460		AT4G19030		AT4G31910	AT2G40300
					ATCG00020		AT1G78000		AT4G12510	AT3G58990
					AT2G01850		AT5G43580		AT1G51830	AT2G02120
					AT5G44550		AT4G38540		AT5G56540	AT4G27450
					AT4G23600		AT1G62660		AT3G23175	AT2G26980
					AT2G25810		AT1G30510		AT4G21990	AT2G39310
					AT2G40205		AT5G11950		AT2G36120	AT2G46650
					AT3G18290		AT4G33960		AT2G46600	AT5G45670
					AT5G48485		AT4G34600		AT4G33420	AT4G15620
					AT1G02360		AT5G44110		AT3G18290	AT4G01480
					AT2G38380		AT4G35090		AT1G06360	AT1G77760
					AT5G67370		AT1G10682		AT2G28670	AT5G41010
					AT1G30510		AT2G36830		AT4G15610	AT1G78370
					AT5G10130		AT2G43820		AT3G28740	AT4G02520
					AT2G05070		AT1G15125		AT1G60740	AT4G03210
					AT1G78820		AT2G42840		AT3G04290	AT5G56100
					AT5G24490		AT3G16670		AT2G41100	AT2G33770
					AT1G76680		AT5G62720		AT4G23885	AT2G40205
					AT5G25980		AT5G42650		AT3G18560	AT5G51010
					AT2G38390		AT5G47610		AT1G78000	AT1G34418
					AT1G33590		AT1G03130		AT2G01020	AT5G14200
					AT3G20370		AT5G56010		AT1G05260	AT1G80240
					AT5G18150		AT2G31390		AT3G51330	AT3G16460
					AT1G23020		AT1G54000		AT5G17170	AT4G30670
					ATCG00280		AT1G56110		AT1G56430	AT1G44800
					AT2G25980		AT3G16530		ATMG00020	AT3G09260
					AT1G56220		AT5G42530		AT3G09440	AT5G48485
					AT5G07322		AT2G40300		AT5G14780	AT4G29270
					AT3G49120		AT5G23240		AT4G30280	AT1G17180
					AT1G52070		AT5G13740		AT3G19390	AT5G25890
					AT2G21045		AT2G28950		AT5G49360	AT2G02390
					AT4G23680		AT2G14890		AT5G08000	AT5G65390
					AT4G30650		AT4G04770		AT5G41040	AT1G11580
					AT3G17790		AT1G67860		AT1G79530	AT4G13180
					AT4G15390		AT3G08520		AT2G25810	AT3G15450
					AT3G16450		AT1G17170		AT3G22183	AT5G05960
					AT5G22580		AT1G09740		AT2G39310	AT2G18980
					AT1G67750		AT1G49500		AT2G42840	AT5G64260
					AT1G52342		AT5G14200		AT1G76790	AT2G42600
					AT5G09480		AT5G05250		AT2G27830	AT4G17340
					AT1G78340		AT2G21210		AT1G69040	AT5G57785
					ATCG00950		AT5G64572		AT3G16450	AT3G01290
					AT2G05100		AT3G62600		AT1G03850	AT3G54500
					AT5G24150		AT4G01480		AT5G66690	AT1G62660
					AT1G54000		AT2G34620		AT4G13660	AT5G40850
					AT2G22470		AT5G61790		AT1G19960	AT5G14780
					AT3G01190		AT5G51550		AT5G46890	AT1G20440
					AT1G53560		AT1G18250		AT5G17330	AT5G65660
					AT4G04830		AT5G27120		AT3G03780	AT1G58270
					AT2G40300		AT4G37410		AT3G22060	AT5G17820
					AT3G57157		AT1G10522		AT4G04610	AT2G37040
					AT1G09560		AT3G05730		AT2G46140	AT2G20670
					AT1G20070		AT2G44670		AT4G02520	AT3G20370
					AT2G28790		AT2G39310		AT4G25820	AT5G65210
					AT3G57020		AT5G02840		AT1G17860	AT5G15970
					ATCG00490		AT1G23390		AT2G31390	AT5G49480
					AT3G13610		AT5G65210		AT5G45950	AT5G67370
					AT1G29920		AT2G43590		AT2G15960	AT1G76680
					AT2G48130		AT2G40205		AT4G13250	AT1G72645
					AT1G77330		AT1G79530		AT5G45280	AT3G14990
					AT1G05835		AT2G31810		AT2G18980	AT1G07590
					AT3G32980		AT5G64770		AT1G78460	AT3G17510
					AT1G02900		AT5G15970		AT4G30660	AT3G26740
					AT3G27690		AT1G72645		AT1G65490	AT2G34420
					AT3G22600		AT5G59030		AT4G15760	AT1G74670
					AT4G21990		AT4G37300		AT1G67860	AT3G05880
					AT5G11070		AT2G29340		AT5G15970
					AT5G44020		AT3G03780		AT1G62570
					ATCG00920		AT5G65660		AT4G11650
					AT5G05960		AT5G44680		AT3G02885
					AT1G32920		AT5G39320		AT5G13420
					ATMG01390		AT4G30190		AT5G50760
					AT1G11580		AT3G27770		AT3G21770
					AT3G02885		AT3G04290		AT5G07440
					AT4G29270		AT5G61820		AT5G10430
					AT1G19550		AT1G33110		AT2G24945
					AT5G59520		AT1G12780		AT5G19240
					AT5G56540		AT4G17340		AT2G05100
					AT2G36120		AT5G04950		AT2G42570
					AT2G44790		AT3G02570		AT3G01290
					AT3G22240		AT4G04830		AT2G41660
					AT5G67480		AT2G15620		AT1G76930
					ATMG00020		AT5G67480		AT3G01950
					AT2G27385		AT4G17245		AT4G20070
					AT4G13250		AT2G43550		AT4G28250
					AT1G29418		AT1G21680		AT1G27020
					AT3G44990		AT1G07610		AT4G33960
					AT2G18980		AT4G27440		AT4G18970
					AT3G08940		ATCG00950		AT1G22440
					AT2G30930		AT4G24190		AT4G04745
					AT1G70830		AT3G44750		AT5G17300
					AT3G61440		AT1G56340		AT5G23010
					AT5G24660		AT1G25440		AT3G04720
					AT1G67360		AT5G20250		AT5G23830
					AT1G70782		AT3G02230		AT1G60140
					AT3G02020		AT3G11930		AT4G26320
					AT5G36910		AT5G07440		AT2G46650
					AT1G07610		AT1G09210		AT3G54960
					AT1G25275		AT1G52230		AT3G10020
					AT1G64980		AT1G78370		AT4G30670
					AT1G10682		AT1G70782		AT3G21510
					AT5G23010		AT5G56030		AT4G23680
					AT1G62560		AT1G07600		AT3G09260
					AT1G16720		AT3G08940		AT5G53250
					AT2G23600		AT1G21750		AT2G34430
					AT3G52360		AT5G16970		AT3G20470
					AT2G18328		AT4G34710		AT1G72645
					AT3G16400		AT5G51010		AT4G19030
					AT5G64080		AT2G46220		AT1G62660
					AT5G41010		ATCG00920		AT2G28790
					AT2G06850		AT4G26850		AT4G01390
					AT4G30670		AT5G13420		AT2G29490
					AT2G29310		AT1G76100		AT1G18250
					AT3G16460		AT1G20440		AT3G48990
					AT1G72430		AT5G16110		AT1G02900
					AT2G05440		AT5G06860		AT5G47560
					AT1G56430		AT1G28290		AT2G43590
					AT2G18230		AT2G37170		AT3G20370
					AT5G02160		AT3G14990		AT3G62450
					AT1G04040		AT1G66200		AT1G73120
					AT4G34950		AT1G03630		AT2G32150
					AT1G37130		AT1G62380		AT5G19120
					AT1G14870		AT1G29910		AT5G14410
					AT4G13500		AT5G11740		AT1G43790
					AT4G16370		AT1G03220		AT1G10522
					AT5G64770		AT5G53460		AT3G08520
					AT2G39700		AT3G14210		AT4G29270
					AT1G62480		AT5G14740		AT5G18150
					AT3G19030		AT3G26740		AT1G64390
					AT3G48990		AT3G51600		AT1G22890
					AT5G42650				AT2G25060
					AT3G62550				AT1G80920
					AT3G19710				AT1G28290
					AT1G66200				AT4G23690
					AT1G70890				AT1G77760
					AT1G78020				AT4G21620
									AT5G57785
									AT5G61820
									AT3G07870
									AT1G58290
									AT3G13470
									AT1G67865
									AT1G73600
									AT5G13740
									AT2G22470
									AT5G65210
									AT5G18670
									AT3G15356
									AT2G02120
									AT5G64260
									AT3G16460
									AT4G03210
									AT3G30775
									AT3G16530
									AT1G01060
									AT2G37040
									AT1G24020
									AT5G07030
									AT5G51010
									AT5G47610
									AT1G49032
									AT3G16400
									AT3G62650
									AT3G62550
									AT1G20450
									AT3G02120
									AT2G05440
									AT5G37740
									AT3G17510
									AT3G50740
									AT3G45160
									AT2G26980
									AT2G01010
									AT4G27440
									AT5G01870
									AT3G15950
									AT5G40850
									AT2G38230
									AT2G35120
									AT1G62180
									AT1G11260
									AT1G76680
									AT4G13770
									AT1G12780
									AT3G48690
									AT2G29340
									AT5G37600
									AT5G28540
									AT1G78370
									AT5G64572
									AT3G22121
									AT3G16770
									AT1G12080
									AT2G40100
									AT1G08830
									AT1G07610
									AT4G30190
									AT5G41670
									AT1G09740
									AT5G53160
									AT5G19440
									AT2G27510
									AT2G39570
									AT1G20440
									AT3G16420
									AT1G03220
									AT2G27402
									AT4G34290
									AT1G35720
									AT4G34710
									AT3G14210
									AT1G07600
									AT5G65010
									AT2G36830
									AT1G62380
									AT3G52930

## Sheet: LVG
ZT2_LVG	ZT4_LVG	ZT6_LVG	ZT8_LVG	ZT10_LVG	ZT12_LVG	ZT14_LVG	ZT16_LVG	ZT18_LVG	ZT20_LVG	ZT22_LVG	ZT0_LVG
AT3G15470	AT1G11800	AT1G63240	AT1G70310	AT3G01400	AT5G23590	AT4G09580	AT4G13550	AT3G53930	AT2G27110	AT3G63240	AT4G27020
AT5G08500	AT3G12970	AT1G31150	AT2G45990	AT3G26700	AT1G29550	AT4G00231	AT1G22620	AT4G28370	AT4G14300	AT5G47580	AT5G63110
AT1G70570	AT3G62940	AT5G64813	AT1G01290	AT1G21780	AT5G60590	AT5G48440	AT2G29050	AT2G35940	AT3G49050	AT5G19000	AT3G14910
AT1G77680	AT5G25080	AT1G12880	AT2G25920	AT1G01350	AT5G46410	AT5G63520	AT1G16010	AT5G53430	AT3G55460	AT5G13030	AT1G06910
AT2G47070	AT1G05230	AT1G69800	AT5G19350	AT4G14340	AT2G26200	AT1G51745	AT4G03000	AT3G23310	AT4G13630	AT3G26370	AT1G73710
AT5G66810	AT4G27820	AT1G55520	AT4G18975	AT4G16420	AT5G15170	AT5G35400	AT4G32360	AT1G72340	AT2G40090	AT1G45180	AT3G52030
AT5G56290	AT3G60400	AT5G66360	AT1G53760	AT4G25690	AT2G02730	AT1G31870	AT1G69060	AT2G27460	AT3G02065	AT1G51690	AT2G30100
AT1G01220	AT1G32150	AT3G47620	AT4G09520	AT3G19980	AT2G44150	AT4G13870	AT5G41220	AT3G13150	AT1G69910	AT1G18900	AT4G34040
AT2G36390	AT2G03340	AT2G15270	AT4G18260	AT1G68410	AT3G01040	AT1G09320	AT5G35930	AT2G06000	AT5G41220	AT1G69680	AT2G43330
AT1G53090	AT1G19010	AT1G71240	AT2G44200	AT1G55730	AT4G05060	AT5G54090	AT3G42150	AT1G56290	AT5G49470	AT1G14020	AT4G01960
AT1G52260	AT5G48460	AT5G47790	AT5G18950	AT1G26090	AT4G02740	AT1G07615	AT5G67440	AT2G47090	AT1G51690	AT2G01440	AT2G30280
AT2G26970	AT5G51730	AT5G52560	AT2G18670	AT1G67170	AT4G08310	AT5G10750	AT3G29100	AT2G44660	AT5G19070	AT2G45910	AT5G23510
AT4G03000	AT1G31410	AT4G31350	AT3G03700	AT1G55150	AT1G64628	AT5G19200	AT3G61180	AT3G18090	AT1G53165	AT3G63270	AT4G16100
AT1G05900	AT1G21730	AT3G48410	AT5G44480	AT2G32710	AT2G24830	AT1G53720	AT5G16180	AT3G43240	AT4G31150	AT5G22760	AT3G02065
AT3G04240	AT3G59410	AT5G63020	AT4G35550	AT4G27680	AT3G48160	AT5G67170	AT1G73730	AT1G77600	AT3G02750	AT1G27100	AT3G18040
AT2G46180	AT5G54910	AT1G17270	AT4G17640	AT4G25840	AT1G59720	AT5G15860	AT1G07910	AT1G33060	AT3G48880	AT5G02970	AT3G01090
AT2G45140	AT4G08510	AT2G19260	AT3G26850	AT5G19680	AT1G65470	AT5G07320	AT3G02280	AT2G27090	AT5G18420	AT4G05420	AT3G47000
AT3G52950	AT1G36990	AT1G79870	AT5G62030	AT5G54750	AT1G69670	AT1G30090	AT3G13700	AT5G22760	AT5G58003	AT3G23900	AT4G13460
AT1G51550	AT1G63670	AT2G35320	AT1G27385	AT1G49980	AT1G06730	AT5G47810	AT3G22220	AT5G63930	AT1G12970	AT2G23460	AT1G49840
AT5G62620	AT2G15690	AT3G49850	AT2G26640	AT1G54090	AT5G53020	AT1G64628	AT5G04060	AT5G65920	AT5G53900	AT3G20350	AT3G10630
AT2G35795	AT5G21010	AT4G01570	AT2G33360	AT1G69010	AT3G02920	AT5G65760	AT3G11470	AT1G68550	AT3G47700	AT2G47330	AT5G49665
AT3G25680	AT5G58003	AT1G01710	AT1G48280	AT1G48380	AT1G60560	AT2G36480	AT5G24870	AT5G13460	AT1G22040	AT1G61300	AT5G49530
AT3G57570	AT1G48040	AT2G26570	AT5G26770	AT3G08620	AT5G14620	AT1G77470	AT1G48160	AT3G18640	AT5G07970	AT3G01090	AT2G13290
AT5G47380	AT1G51745	AT5G65650	AT4G22920	AT5G56660	AT5G63380	AT2G35650	AT1G44770	AT2G34970	AT4G24760	AT1G54370	AT1G69960
AT4G28600	AT5G49665	AT1G77250	AT4G02210	AT2G45500	AT5G17530	AT1G33980	AT2G04890	AT1G19650	AT1G31175	AT1G02120	AT3G27560
AT2G05170	AT3G52260	AT3G18930	AT3G15090	AT4G01550	AT1G78650	AT5G04920	AT5G38840	AT3G49840	AT2G17550	AT4G35580	AT5G47580
AT5G64760	AT5G37630	AT2G42160	AT1G09850	AT4G15940	AT5G45160	AT1G60650	AT2G06040	AT5G54830	AT4G16420	AT1G09980	AT2G47860
AT2G38410	AT2G11000	AT4G35240	AT1G67410	AT3G07200	AT3G54170	AT1G64280	AT4G28370	AT3G04485	AT1G53450	AT5G41240	AT1G08720
AT1G54440	AT3G53130	AT1G10660	AT4G39190	AT4G33950	AT3G59380	AT3G58970	AT2G26920	AT1G11330	AT1G69340	AT4G36400	AT4G32250
AT2G22910	AT1G69670	AT2G17970	AT3G08760	AT1G76670	AT1G28410	AT2G25480	AT2G22740	AT3G15350	AT2G04620	AT5G48440	AT3G12480
AT2G37520	AT4G15020	AT2G45500	AT1G74800	AT1G34270	AT3G17590	AT1G27910	AT2G47350	AT5G24320	AT5G57160	AT3G59910	AT4G13870
AT4G24390	AT3G16200	AT3G07400	AT3G55840	AT2G20410	AT3G06570	AT2G38970	AT3G47060	AT1G02010	AT4G30790	AT3G22980	AT4G34240
AT3G47910	AT5G17060	AT1G26120	AT1G23530	AT1G80210	AT3G19280	AT4G17895	AT3G04750	AT4G20400	AT3G07790	AT4G24490	AT4G16790
AT5G64030	AT1G48280	AT1G78810	AT1G57790	AT1G02410	AT2G03270	AT3G12480	AT4G01570	AT1G03560	AT1G51580	AT1G78590	AT1G54355
AT1G71920	AT1G61960	AT5G54680	AT5G23680	AT1G73440	AT2G32415	AT3G09070	AT5G11720	AT3G49050	AT2G01330	AT2G27470	AT1G16590
AT3G09850	AT2G17970	AT2G03340	AT5G13760	AT3G54850	AT2G21230	AT2G43850	AT5G63490	AT3G10980	AT4G17616	AT1G09730	AT3G07550
AT1G10320	AT5G03970	AT2G39170	AT3G47610	AT1G05500	AT5G38690	AT2G46470	AT1G76380	AT1G62330	AT2G16920	AT1G55750	AT5G08390
AT1G08720	AT2G01320	AT5G24010	AT4G33180	AT5G59210	AT5G66090	AT1G74740	AT1G77140	AT1G61670	AT5G49580	AT2G46340	AT4G28570
AT2G26200	AT5G60030	AT3G06440	AT2G17220	AT5G50400	AT2G36240	AT5G42560	AT4G19990	AT4G27120	AT3G12100	AT1G66510	AT5G65540
AT4G34540	AT1G27900	AT1G16260	AT2G47020	AT5G12210	AT1G54060	AT1G74720	AT4G38730	AT2G26680	AT4G25770	AT2G15560	AT1G17820
AT2G40760	AT3G60500	AT1G66880	AT5G49940	AT3G47700	AT2G44730	AT1G02330	AT5G08710	AT3G53240	AT1G18335	AT4G12640	AT4G01090
AT1G45976	AT3G05750	AT3G19570	AT5G53470	AT4G23040	AT2G20140	AT2G17410	AT1G30570	AT5G52380	AT2G18245	AT4G27060	AT1G73390
AT5G20730	AT4G38150	AT3G25040	AT4G35500	AT4G31890	AT5G01620	AT1G26090	AT1G09440	AT5G47970	AT1G09910	AT4G39870	AT1G71240
AT2G22530	AT2G28480	AT1G24240	AT4G21560	AT1G66900	AT5G23080	AT2G35530	AT5G39040	AT3G01460	AT2G26350	AT3G26910	AT2G02970
AT5G01560	AT2G28100	AT1G64385	AT1G49480	AT1G29300	AT4G36960	AT5G25590	AT2G25740	AT1G05630	AT2G30910	AT1G12680	AT2G32170
AT3G44610	AT1G47056	AT1G67190	AT4G39100	AT1G13900	AT3G58900	AT3G45750	AT5G53800	AT1G66880	AT1G70160	AT2G39170	AT3G48860
AT1G69340	AT3G28700	AT1G61960	AT1G26160	AT2G47350	AT4G12300	AT5G63920	AT1G08450	AT5G59740	AT1G28240	AT1G20370	AT4G30900
AT3G09650	AT5G23880	AT4G14430	AT4G17540	AT1G04910	AT1G19800	AT1G51450	AT5G55060	AT2G01980	AT1G80000	AT4G36960	AT4G08510
AT3G54280	AT4G01710	AT1G60790	AT3G28450	AT4G20280	AT5G61510	AT2G38580	AT2G20410	AT5G01560	AT1G73960	AT3G04830	AT4G02010
AT2G25320	AT3G17340	AT1G51550	AT2G31580	AT1G79030	AT1G30480	AT5G03690	AT5G52880	AT1G16690	AT5G64730	AT5G09740	AT1G30480
AT1G61210	AT1G10610	AT3G50050	AT1G23950	AT3G22180	AT3G08020	AT1G48430	AT4G31410	AT3G01610	AT5G07320	AT4G03000	AT3G14075
AT2G43710	AT2G18850	AT3G60590	AT5G12390	AT5G55760	AT3G19380	AT4G33690	AT1G55590	AT4G19870	AT5G28060	AT3G15220	AT5G27270
AT3G57630	AT5G67570	AT2G46180	AT4G36720	AT1G14290	AT3G53240	AT5G47750	AT2G44140	AT2G20830	AT1G48360	AT3G12012	AT2G43260
AT4G30935	AT1G80000	AT5G40270	AT3G11270	AT5G10270	AT3G15355	AT2G35720	AT1G80290	AT3G09970	AT3G15390	AT4G29830	AT1G51580
AT5G08550	AT3G49050	AT2G44140	AT1G14205	AT4G17310	AT3G19570	AT1G55460	AT2G17150	AT3G11070	AT4G09810	AT5G20200	AT5G56730
AT4G34140	AT2G44900	AT2G14740	AT2G13290	AT4G24740	AT1G05055	AT4G22285	AT5G41330	AT4G25520	AT1G10820	AT5G06560	AT1G03000
AT5G12430	AT1G08125	AT2G47350	AT5G02290	AT5G65520	AT3G26850	AT3G61140	AT2G20000	AT1G43690	AT2G27950	AT5G12120	AT2G28320
AT3G10360	AT1G75900	AT2G27760	AT4G10130	AT1G32150	AT2G34780	AT1G03350	AT1G73750	AT3G49600	AT5G19485	AT2G22010	AT3G03720
AT4G00090	AT5G53890	AT5G54090	AT2G21540	AT1G06770	AT1G42540	AT2G45260	AT3G11950	AT4G27940	AT4G16130	AT1G70160	AT5G04990
AT5G49890	AT2G40700	AT1G21650	AT5G59830	AT4G32040	AT3G09760	AT3G60960	AT4G16845	AT3G23740	AT3G60950	AT1G36070	AT2G44140
AT3G59380	AT5G46390	AT5G54890	AT5G37530	AT5G18980	AT2G03220	AT5G14620	AT5G04820	AT5G56520	AT5G66730	AT5G22400	AT4G30840
AT1G35220	AT4G14430	AT3G53390	AT4G10030	AT5G58220	AT2G30590	AT1G32860	AT3G56760	AT3G61800	AT1G06910	AT1G03280	AT1G12680
AT1G77020	AT4G28980	AT5G63910	AT5G51840	AT5G63520	AT3G56510	AT3G50080	AT2G44610	AT1G09980	AT5G11250	AT3G05090	AT1G70060
AT4G01810	AT5G05470	AT2G31190	AT5G19850	AT3G45300	AT1G68370	AT1G52500	AT2G40650	AT1G59980	AT3G46790	AT1G17980	AT3G10140
AT2G47960	AT5G50320	AT5G45030	AT2G02360	AT1G03970	AT1G54440	AT5G11850	AT1G08660	AT5G63120	AT5G45250	AT3G19080	AT1G09440
AT1G18160	AT1G53450	AT4G17430	AT3G29400	AT3G26020	AT1G67580	AT2G44710	AT5G64600	AT4G39820	AT5G41370	AT4G16250	AT2G41705
AT2G05630	AT1G74720	AT3G15160	AT4G31420	AT5G65910	AT5G13050	AT4G08310	AT1G31360	AT5G01290	AT2G25740	AT3G06250	AT5G25050
AT2G15560	AT5G10240	AT4G37080	AT2G37680	AT2G39550	AT5G03320	AT2G33860	AT1G22882	AT2G33320	AT1G48050	AT2G38770	AT5G63770
AT5G01290	AT3G45740	AT1G31175	AT4G11680	AT2G45910	AT4G26310	AT5G05520	AT3G19490	AT4G36240	AT2G20330	AT5G67530	AT2G39550
AT1G54920	AT3G55030	AT4G22745	AT5G20930	AT5G50230	AT2G24520	AT1G72090	AT1G12880	AT5G05970	AT5G10940	AT5G22010	AT3G63250
AT1G74160	AT1G75510	AT1G48050	AT1G65380	AT1G08200	AT4G16210	AT2G31450	AT5G47580	AT4G29790	AT4G17020	AT5G50420	AT4G13970
AT2G32010	AT2G17580	AT5G27410	AT1G55760	AT5G06440	AT4G23860	AT5G01030	AT1G15220	AT1G80150	AT1G09320	AT3G12380	AT4G34390
AT2G46920	AT2G32000	AT5G51290	AT1G77280	AT3G62370	AT1G49350	AT1G15510	AT3G53930	AT3G50110	AT4G17950	AT4G36140	AT1G03370
AT3G20490	AT2G36740	AT3G24010	AT2G37160	AT3G07690	AT2G30880	AT4G35940	AT4G11970	AT5G61990	AT3G62240	AT2G17410	AT3G06660
AT1G65800	AT3G13800	AT5G44930	AT5G13970	AT2G31580	AT3G63090	AT5G40520	AT3G55140	AT4G36630	AT3G16230	AT3G20790	AT3G48195
AT4G37670	AT2G07180	AT5G49990	AT1G77140	AT4G11090	AT4G22305	AT5G41580	AT2G05170	AT5G66010	AT3G58110	AT5G20680	AT1G51450
AT5G19280	AT3G12340	AT2G43370	AT3G47680	AT4G26940	AT3G04470	AT1G61640	AT4G19010	AT1G11280	AT5G18960	AT5G60580	AT4G33440
AT3G15920	AT5G06680	AT5G20360	AT5G07910	AT4G32030	AT1G71090	AT5G66560	AT4G32910	AT5G66560	AT1G30570	AT5G05450	AT1G69370
AT4G29010	AT1G09710	AT5G23680	AT5G56340	AT1G19980	AT5G21970	AT4G00500	AT4G23570	AT5G51290	AT4G24390	AT5G57250	AT3G04590
AT1G16445	AT2G34780	AT1G29410	AT1G30890	AT2G03270	AT5G22730	AT5G09760	AT2G24830	AT3G01435	AT4G17570	AT1G20760	AT1G60790
AT3G27700	AT5G20590	AT2G24520	AT4G34070	AT2G45830	AT5G45780	AT3G59660	AT1G70740	AT5G63410	AT2G44950	AT4G20400	AT3G17750
AT5G22010	AT3G62470	AT1G80400	AT1G64580	AT4G16780	AT5G17250	AT4G24270	AT1G52260	AT1G01950	AT2G41020	AT5G53540	AT3G26000
AT5G39500	AT4G21705	AT1G54920	AT2G32415	AT5G22820	AT4G16440	AT2G22120	AT5G16560	AT1G63160	AT3G19510	AT2G27090	AT1G67792
AT2G27600	AT5G22110	AT5G50020	AT5G67170	AT1G13960	AT2G18410	AT1G80630	AT4G15030	AT3G20910	AT2G33490	AT4G36480	AT5G14850
AT3G26370	AT3G19180	AT3G56840	AT5G51450	AT5G47090	AT3G07370	AT1G16020	AT2G40190	AT5G53060	AT4G04960	AT3G24150	AT1G80510
AT1G17820	AT4G39100	AT5G05870	AT1G51600	AT5G58575	AT3G49060	AT3G14180	AT2G22090	AT5G14850	AT1G61040	AT3G15470	AT2G22270
AT4G35910	AT5G66720	AT5G58510	AT3G21390	AT1G14000	AT3G62330	AT1G72670	AT1G03560	AT5G41330	AT5G43920	AT5G59830	AT2G46920
AT5G08160	AT1G60890	AT4G13550	AT4G33890	AT5G13310	AT4G00335	AT5G57130	AT1G03250	AT5G45020	AT1G55270	AT1G16780	AT1G77660
AT3G10550	AT3G10630	AT1G23800	AT3G13700	AT1G05055	AT3G60440	AT1G20890	AT1G78550	AT1G24267	AT1G65540	AT2G29190	AT5G15710
AT5G40660	AT5G67100	AT3G07525	AT5G16240	AT2G03430	AT2G40630	AT2G30920	AT2G17110	AT1G74160	AT1G06730	AT4G21460	AT5G36930
AT5G50530	AT5G07890	AT5G16650	AT1G18600	AT1G19710	AT3G47060	AT3G19280	AT3G45750	AT1G68940	AT3G17365	AT4G34910	AT5G45030
AT4G27100	AT2G31530	AT3G13360	AT5G25620	AT5G24500	AT3G62470	AT5G41240	AT4G27630	AT5G07120	AT1G07615	AT2G41700	AT5G60280
AT4G32770	AT1G27600	AT3G50630	AT1G16670	AT1G80350	AT4G06598	AT5G59740	AT2G42670	AT1G62050	AT5G06180	AT3G27700	AT2G43945
AT3G13670	AT3G04930	AT5G09380	AT1G69080	AT3G12950	AT5G57035	AT2G04540	AT2G23450	AT3G19840	AT5G56930	AT2G37050	AT2G40316
AT2G21950	AT5G58960	AT1G63130	AT3G09710	AT4G12230	AT1G74170	AT4G39120	AT3G03210	AT2G39740	AT2G39740	AT1G68720	AT2G39940
AT1G18260	AT4G35870	AT1G75230	AT4G21705	AT5G56140	AT4G28480	AT2G31320	AT5G10940	AT5G05470	AT3G19190	AT5G12430	AT2G44270
AT2G30910	AT5G28150	AT4G02880	AT3G21280	AT1G11270	AT3G16110	AT4G22860	AT3G19280	AT4G03250	AT5G23100	AT1G72320	AT1G58100
AT3G63260	AT1G52160	AT5G23490	AT4G02880	AT1G33260	AT3G03070	AT5G63290	AT5G13030	AT5G22820	AT5G49060	AT5G03180	AT1G33250
AT1G50410	AT1G69550	AT1G57700	AT2G21940	AT2G45950	AT1G48040	AT3G15220	AT5G64813	AT5G47800	AT1G58025	AT5G26360	AT4G21800
AT5G59450	AT4G24500	AT3G55840	AT4G28220	AT3G21640	AT1G66510	AT2G36310	AT3G66654	AT2G22530	AT1G73200	AT1G67890	AT4G06634
AT2G40280	AT2G30590	AT3G61800	AT3G29090	AT3G03810	AT3G13050	AT2G43370	AT1G02010	AT5G43720	AT4G21430	AT5G58510	AT5G46550
AT1G49710	AT1G06530	AT1G05900	AT1G75130	AT4G19045	AT5G15460	AT4G38670	AT2G33290	AT1G47230	AT4G13970	AT1G31150	AT2G41000
AT3G03210	AT4G17370	AT3G20650	AT3G54850	AT5G54860	AT4G20280	AT1G10210	AT5G46640	AT2G38460	AT4G13460	AT4G32790	AT1G12280
AT5G19310	AT1G64810	AT1G30090	AT2G33630	AT4G18070	AT1G61350	AT4G15090	AT5G10290	AT4G24200	AT4G19070	AT5G10320	AT5G40270
AT1G49670	AT4G10620	AT4G28600	AT3G58840	AT1G01260	AT1G68130	AT5G37350	AT5G16780	AT4G11790	AT5G47430	AT5G56730	AT5G19280
AT2G39930	AT5G18590	AT1G61350	AT3G61570	AT4G32050	AT3G63260	AT5G60790	AT3G02750	AT4G32790	AT5G48340	AT1G05380	AT1G79010
AT3G21865	AT3G47060	AT1G59910	AT3G19380	AT3G58460	AT3G12990	AT1G15000	AT1G73320	AT4G32820	AT2G44260	AT4G32350	AT2G36840
AT1G53720	AT4G03635	AT3G14750	AT5G26880	AT1G48280	AT5G05870	AT2G28660	AT5G06440	AT5G08780	AT1G29410	AT5G43670	AT5G10490
AT1G65580	AT2G04430	AT3G47700	AT5G23200	AT3G57910	AT3G55600	AT2G19430	AT5G65960	AT5G55500	AT4G16580	AT4G13970	AT1G02010
AT1G54220	AT1G52380	AT4G27120	AT5G23340	AT4G04960	AT5G47790	AT3G18370	AT1G75980	AT2G19260	AT3G13780	AT1G61210	AT1G11380
AT2G28320	AT4G25770	AT4G33060	AT3G57070	AT5G37530	AT3G09030	AT5G51410	AT4G16130	AT5G57160	AT1G14770	AT3G04480	AT3G22990
AT1G21660	AT1G13170	AT3G48440	AT2G33310	AT2G13650	AT1G56350	AT4G22980	AT1G08470	AT5G58980	AT1G64960	AT1G51580	AT3G60410
AT2G41520	AT5G43920	AT1G31440	AT2G39170	AT5G03320	AT1G66660	AT2G16780	AT5G63910	AT4G14605	AT1G69060	AT1G01710	AT2G27210
AT2G43490	AT3G46790	AT1G04790	AT3G15480	AT1G13810	AT5G23680	AT3G57420	AT2G44180	AT4G18975	AT4G12020	AT3G18210	AT5G23520
AT2G45980	AT1G66530	AT1G30000	AT5G04920	AT1G28390	AT4G31540	AT2G03780	AT3G47120	AT2G34570	AT5G51130	AT3G54860	AT3G46450
AT4G00740	AT5G57160	AT3G18940	AT3G59640	AT1G75020	AT5G03450	AT5G57950	AT2G26470	AT5G44510	AT5G61990	AT5G11350	AT3G28700
AT1G67560	AT3G48310	AT1G17590	AT1G01740	AT2G44410	AT2G40830	AT5G62550	AT3G50080	AT2G14680	AT2G45880	AT4G38040	AT5G64560
AT2G30100	AT2G38185	AT5G16630	AT3G26600	AT1G27100	AT1G03560	AT1G55820	AT1G22650	AT2G17670	AT1G03000	AT1G13180	AT2G23200
AT1G67410	AT3G11880	AT4G28980	AT5G23100	AT5G29000	AT4G15090	AT5G61830	AT5G03690	AT1G68910	AT4G20350	AT3G02150	AT2G31320
AT2G32800	AT3G57990	AT1G32340	AT1G61980	AT4G12460	AT2G44510	AT1G03520	AT5G63020	AT2G36470	AT4G25520	AT3G63340	AT1G48540
AT5G49960	AT3G08620	AT5G46910	AT2G34090	AT5G44080	AT1G24120	AT1G49710	AT1G18700	AT4G15570	AT4G04870	AT2G17270	AT3G04740
AT4G38500	AT1G31190	AT5G49220	AT4G26430	AT1G64280	AT1G01930	AT3G56840	AT3G23920	AT3G12590	AT1G22020	AT5G42140	AT4G35910
AT1G30090	AT2G41720	AT3G54380	AT5G35400	AT5G49060	AT1G26120	AT1G70150	AT2G40090	AT5G50860	AT1G10570	AT1G76630	AT4G16440
AT1G76850	AT1G22660	AT2G24830	AT3G07950	AT3G12640	AT3G10700	AT3G52260	AT3G28956	AT5G02910	AT5G26980	AT1G22730	AT5G62030
AT1G02270	AT1G31150	AT4G16580	AT5G21010	AT1G12850	AT4G38270	AT5G55670	AT4G15475	AT1G28390	AT4G11090	AT5G51230	AT1G69910
AT1G71090	AT5G39960	AT3G07510	AT2G17670	AT1G75140	AT3G26020	AT3G29160	AT1G73200	AT1G32930	AT3G46180	AT4G30790	AT2G27090
AT5G49830	AT3G56130	AT4G30360	AT3G49725	AT2G30105	AT2G37520	AT2G20950	AT5G65490	AT2G14740	AT4G15020	AT1G61010	AT5G53310
AT3G46610	AT1G55520	AT2G44150	AT5G12890	AT5G15740	AT5G23520	AT1G30480	AT1G55960	AT4G00500	AT2G33170	AT5G52530	AT1G28200
AT1G79230	AT5G66055	AT4G33440	AT2G37890	AT1G17145	AT3G20320	AT5G51280	AT4G39160	AT2G41370	AT5G65450	AT1G78920	AT3G63080
AT5G57070	AT2G42290	AT5G40520	AT4G31248	AT4G26550	AT1G31150	AT2G42940	AT5G66360	AT5G58510	AT1G13980	AT1G17070	AT4G04920
AT3G26950	AT1G19480	AT5G63080	AT5G06780	AT4G37880	AT1G74950	AT2G29690	AT5G27270	AT1G08260	AT3G42630	AT1G73310	AT5G47970
AT5G07270	AT1G49540	AT5G42520	AT1G19680	AT5G26740	AT4G01400	AT1G45150	AT1G61300	AT1G77720	AT1G17145	AT3G01340	AT1G79190
AT4G21530	AT5G57890	AT4G26965	AT3G10730	AT5G19840	AT3G24495	AT5G12900	AT5G13760	AT2G06510	AT1G48380	AT1G09830	AT1G50260
AT1G53880	AT2G41710	AT3G03880	AT2G45950	AT4G38930	AT2G03430	AT3G02320	AT1G64628	AT2G23200	AT3G47890	AT4G24240	AT3G14090
AT1G51610	AT3G10700	AT4G05450	AT3G45620	AT5G16820	AT3G10630	AT1G03560	AT3G11290	AT3G17250	AT3G55640	AT1G20980	AT1G04010
AT4G05040	AT5G23390	AT5G06230	AT5G10600	AT4G14713	AT5G57210	AT3G12940	AT1G03000	AT4G30000	AT5G57490	AT1G67410	AT5G13160
AT4G32160	AT2G01760	AT1G09800	AT1G25290	AT4G19010	AT5G24970	AT5G23570	AT5G08010	AT5G22110	AT1G69670	AT3G19740	AT3G07740
AT5G41940	AT3G05100	AT1G59560	AT1G74700	AT4G00500	AT4G11960	AT5G17410	AT4G00335	AT1G29550	AT5G45300	AT1G22310	AT5G67250
AT1G14000	AT1G79880	AT1G69550	AT3G51350	AT4G31150	AT5G07320	AT5G41330	AT1G52310	AT5G19900	AT1G05380	AT4G04970	AT1G55170
AT3G08650	AT3G13150	AT4G03115	AT3G58520	AT5G58760	AT1G32860	AT3G01610	AT5G11760	AT1G07510	AT5G58270	AT5G53010	AT3G06910
AT5G42130	AT4G12680	AT4G32660	AT5G48340	AT1G16340	AT3G20020	AT5G13970	AT5G45190	AT5G66950	AT5G20610	AT5G08780	AT3G45750
AT3G05010	AT5G42140	AT1G64810	AT2G30100	AT3G10640	AT5G51230	AT1G66340	AT3G21215	AT1G03190	AT4G31170	AT1G49980	AT5G24590
AT1G69670	AT2G35650	AT4G00650	AT1G22940	AT5G18680	AT3G53570	AT5G42770	AT2G19260	AT1G17930	AT1G16680	AT4G12780	AT2G26190
AT1G22870	AT4G27880	AT5G56450	AT2G25010	AT5G27840	AT3G46870	AT5G50380	AT5G15280	AT1G77850	AT3G04610	AT2G05170	AT4G19540
AT2G20725	AT3G49990	AT2G26100	AT5G11890	AT1G75760	AT4G17080	AT2G35230	AT3G54860	AT4G17720	AT3G55480	AT2G35155	AT5G58510
AT1G21840	AT1G56090	AT3G07140	AT2G26830	AT3G49310	AT5G26910	AT5G11430	AT4G27650	AT3G55320	AT4G34070	AT1G53165	AT5G51290
AT1G71800	AT2G43200	AT2G41020	AT3G48120	AT4G01880	AT4G35490	AT3G19120	AT2G34380	AT1G14020	AT5G11380	AT1G45160	AT2G01410
AT3G17830	AT2G44020	AT5G14280	AT3G53030	AT3G50790	AT1G11410	AT1G67720	AT4G28600	AT1G13940	AT5G64560	AT2G05230	AT2G26100
AT3G20910	AT5G58210	AT1G16460	AT5G57210	AT3G55830	AT1G51965	AT3G18090	AT4G35740	AT1G80290	AT1G20370	AT2G31820	AT3G06410
AT3G53320	AT2G19480	AT3G09035	AT1G72470	AT1G33080	AT2G20440	AT4G33440	AT5G18390	AT3G43700	AT1G01710	AT3G13870	AT4G27040
AT1G24340	AT2G23520	AT3G08780	AT5G18970	AT1G36070	AT5G05940	AT3G44600	AT1G01710	AT1G65470	AT4G38360	AT5G18525	AT1G11630
AT4G11800	AT5G27650	AT1G34270	AT3G08505	AT5G54890	AT5G63830	AT5G25070	AT5G08415	AT1G67792	AT1G17790	AT1G07810	AT1G34360
AT1G08190	AT2G32415	AT5G48330	AT5G65120	AT2G17787	AT5G19280	AT4G27020	AT2G18860	AT2G23950	AT3G20170	AT4G32620	AT2G27150
AT3G21160	AT1G57790	AT3G60200	AT4G14145	AT1G68820	AT3G19980	AT1G32730	AT3G20910	AT2G37160	AT1G68710	AT3G62390	AT4G26980
AT4G10620	AT3G04470	AT5G03470	AT2G21150	AT1G10720	AT3G04930	AT2G17150	AT4G22740	AT4G34910	AT1G21710	AT5G60370	AT1G10580
AT4G18465	AT2G24830	AT1G54340	AT2G01060	AT5G47760	AT5G04990	AT3G13620	AT2G47600	AT5G57610	AT4G31410	AT1G08600	AT2G14530
AT3G05520	AT4G01860	AT1G56590	AT5G15740	AT1G05840	AT3G45400	AT3G60840	AT1G15060	AT4G23040	AT2G47210	AT2G26920	AT5G50520
AT3G45630	AT4G33060	AT5G10200	AT4G23730	AT1G65560	AT3G02820	AT3G60950	AT2G24330	AT2G46180	AT3G09970	AT5G20610	AT2G25420
AT1G31910	AT5G58230	AT3G02320	AT1G68070	AT4G12790	AT4G34460	AT4G18260	AT1G21610	AT1G55820	AT1G12370	AT5G59570	AT5G08190
AT1G18150	AT1G53290	AT1G79060	AT3G03860	AT1G22800	AT4G11260	AT4G35240	AT4G10730	AT2G28880	AT3G23160	AT2G43490	AT5G08750
AT1G55880	AT3G44600	AT5G10320	AT3G02950	AT3G30841	AT1G73930	AT3G15970	AT5G02800	AT5G47490	AT3G17450	AT3G55480	AT5G64380
AT5G29000	AT3G19520	AT5G17880	AT3G13050	AT3G62620	AT1G64580	AT1G05470	AT3G12140	AT3G04580	AT4G11970	AT4G22285	AT1G34190
AT1G07080	AT3G62220	AT1G22940	AT5G63520	AT3G28970	AT1G69270	AT2G32980	AT5G23610	AT4G25210	AT4G05000	AT3G11880	AT1G11390
AT1G02010	AT1G52630	AT2G26000	AT3G46830	AT1G75130	AT2G13690	AT5G43720	AT5G59550	AT5G42970	AT1G10870	AT5G11850	AT2G03470
AT5G17890	AT3G20010	AT2G47310	AT3G45040	AT5G50420	AT4G35140	AT5G63910	AT5G53130	AT3G52940	AT1G52320	AT5G27650	AT4G24200
AT1G32940	AT5G22290	AT3G57710	AT1G76185	AT5G20000	AT4G23740	AT2G37520	AT5G11380	AT1G67190	AT5G16630	AT3G62840	AT3G66658
AT1G56000	AT1G55150	AT5G61930	AT1G48550	AT3G56850	AT4G25870	AT3G53760	AT2G32800	AT1G69670	AT5G52210	AT2G39630	AT1G24267
AT2G01170	AT4G38500	AT3G19770	AT3G63530	AT3G49880	AT2G44020	AT3G62800	AT1G71240	AT5G15580	AT1G70750	AT5G10540	AT3G04560
AT1G19710	AT1G68370	AT5G44150	AT4G35050	AT1G10600	AT1G12460	AT5G44500	AT5G49960	AT1G10180	AT2G22530	AT3G47010	AT1G36990
AT1G21710	AT3G17440	AT4G24530	AT2G33320	AT4G00090	AT1G30810	AT4G27780	AT4G33410	AT5G43900	AT1G31540	AT2G44980	AT2G18030
AT1G79670	AT1G11755	AT1G05120	AT2G34200	AT2G21230	AT4G30360	AT3G21630	AT1G59980	AT1G63670	AT3G07740	AT1G78540	AT1G27595
AT2G44020	AT3G08020	AT1G22620	AT4G23530	AT3G59360	AT3G07020	AT2G22650	AT1G64940	AT2G44950	AT1G73750	AT3G26850	AT3G29270
AT1G66980	AT5G04670	AT1G32150	AT5G15170	AT4G33460	AT3G23410	AT3G28670	AT3G17880	AT4G00480	AT5G16820	AT5G53330	AT4G37310
AT2G15790	AT1G12270	AT1G47310	AT5G16370	AT4G17486	AT3G52290	AT1G50140	AT3G54300	AT5G02410	AT4G27650	AT1G66880	AT4G23490
AT3G46450	AT1G21160	AT2G38840	AT2G20495	AT5G45020	AT4G17100	AT1G79950	AT5G10740	AT5G10190	AT4G36240	AT4G20910	AT1G55270
AT4G33945	AT5G27270	AT5G06440	AT4G22150	AT3G49850	AT4G00752	AT4G24760	AT4G32190	AT1G80630	AT1G21150	AT2G27150	AT5G48840
AT2G22260	AT5G65180	AT1G49840	AT3G55740	AT4G11680	AT3G29375	AT1G47570	AT5G66810	AT5G62620	AT3G07980	AT2G30320	AT1G45150
AT3G60400	AT1G02145	AT3G21060	AT5G64470	AT2G32970	AT1G62740	AT3G10730	AT2G45700	AT1G13120	AT1G26640	AT5G48520	AT1G73970
AT1G01930	AT3G53280	AT3G21465	AT1G28250	AT4G15420	AT2G26460	AT1G28490	AT4G24390	AT4G12130	AT5G13560	AT4G36020	AT5G54110
AT3G51120	AT1G33400	AT5G35840	AT1G47310	AT4G27100	AT1G77850	AT4G32290	AT5G50860	AT2G26200	AT1G05940	AT5G22030	AT1G31814
AT2G30105	AT1G76580	AT4G07990	AT4G24760	AT5G18390	AT2G35690	AT5G47420	AT1G10730	AT3G43590	AT2G23080	AT5G66560	AT2G41520
AT1G12840	AT2G20680	AT1G02000	AT3G16200	AT3G04680	AT5G12260	AT1G26640	AT3G51090	AT5G51280	AT5G41350	AT1G58350	AT1G10430
AT1G03380	AT3G21280	AT5G28040	AT1G27690	AT4G00335	AT1G03190	AT4G04670	AT5G03070	AT1G48635	AT3G06440	AT4G01400	AT1G22660
AT2G24765	AT4G21270	AT2G22090	AT1G67190	AT1G49710	AT1G76320	AT4G23840	AT5G56930	AT1G53040	AT3G33520	AT5G37310	AT2G37585
AT1G52780	AT5G17570	AT4G34840	AT2G02810	AT3G20910	AT2G28130	AT5G23680	AT5G64330	AT3G49880	AT4G08320	AT4G16420	AT2G33600
AT5G56210	AT2G39090	AT3G22190	AT5G66450	AT1G03610	AT1G75080	AT5G53540	AT1G65560	AT4G16110	AT5G67560	AT5G13530	AT1G45160
AT1G72500	AT5G50840	AT3G53570	AT2G15790	AT4G30400	AT2G31440	AT3G14090	AT3G46200	AT5G23100	AT3G22220	AT4G21180	AT5G39500
AT1G21280	AT3G60880	AT3G03720	AT4G39640	AT3G20270	AT5G42970	AT3G01800	AT3G24560	AT2G34930	AT5G24450	AT1G20970	AT5G41330
AT2G45630	AT5G16240	AT4G01650	AT4G10925	AT2G19430	AT3G12140	AT1G22940	AT2G44430	AT4G00440	AT4G33945	AT4G30996	AT1G50440
AT5G45060	AT2G38970	AT5G36250	AT4G03510	AT3G53030	AT2G20980	AT5G56530	AT5G65910	AT1G67880	AT5G67530	AT1G71240	AT2G19560
AT5G47480	AT3G58530	AT1G71710	AT5G03320	AT1G47270	AT3G09360	AT5G64830	AT1G22020	AT3G18370	AT3G08760	AT2G37035	AT3G01460
AT4G23050	AT4G36400	AT3G27320	AT2G45330	AT3G47630	AT4G35987	AT1G03365	AT1G66730	AT2G48060	AT4G00755	AT4G30935	AT3G52050
AT3G57420	AT1G33170	AT5G66100	AT2G30150	AT1G14170	AT5G26110	AT1G67320	AT1G73130	AT2G13100	AT5G58930	AT5G22050	AT5G16180
AT4G16420	AT4G25340	AT4G14520	AT3G03490	AT2G03667	AT5G25070	AT2G02220	AT4G36140	AT3G30841	AT5G24010	AT1G27430	AT1G60860
AT2G02360	AT1G09160	AT1G68020	AT1G64990	AT2G28880	AT1G15970	AT1G72750	AT1G18160	AT3G17430	AT1G32810	AT4G13980	AT3G19840
AT2G27310	AT2G03800	AT3G29400	AT5G58720	AT3G14090	AT3G11100	AT1G20410	AT5G51980	AT4G36940	AT1G80780	AT4G30780	AT5G57210
AT5G46910	AT3G06960	AT4G11680	AT3G48070	AT5G13860	AT4G33060	AT3G17910	AT4G02020	AT3G15920	AT3G01910	AT5G07290	AT4G20400
AT4G20330	AT1G08410	AT5G37190	AT3G51100	AT5G58380	AT3G07890	AT2G13290	AT5G27710	AT3G17910	AT2G41170	AT3G24180	AT1G27150
AT3G55350	AT4G00020	AT3G01890	AT4G23840	AT1G16690	AT2G42780	AT1G27600	AT1G12680	AT3G51250	AT5G07670	AT5G01170	AT5G10940
AT1G80500	AT4G29730	AT4G19900	AT1G56350	AT2G38660	AT5G18110	AT1G48840	AT1G26300	AT3G12990	AT1G72990	AT3G27530	AT5G13950
AT4G19450	AT2G36990	AT3G05010	AT1G66660	AT2G46320	AT3G07800	AT4G14790	AT5G23130	AT4G22540	AT2G45690	AT3G47890	AT2G25690
AT1G22910	AT1G22800	AT1G61030	AT3G57120	AT5G13090	AT2G29910	AT1G60790	AT3G59500	AT1G74750	AT4G09340	AT1G79670	AT3G20300
AT5G17930	AT4G25320	AT1G74700	AT1G12390	AT1G31175	AT4G00500	AT2G27800	AT1G27320	AT3G11570	AT3G20500	AT1G56310	AT4G36840
AT4G02120	AT3G21400	AT2G04620	AT1G33260	AT1G19170	AT2G36300	AT3G06340	AT1G20490	AT3G20490	AT4G34680	AT2G29140	AT1G71350
AT3G58040	AT4G14070	AT4G32350	AT3G06430	AT5G12260	AT5G62620	AT5G06460	AT3G04160	AT5G19080	AT1G53770	AT1G04210	AT4G28990
AT2G42400	AT3G50750	AT1G06700	AT2G18520	AT5G19150	AT3G54130	AT5G52580	AT4G17410	AT5G20320	AT2G26860	AT1G07970	AT1G30810
AT5G64470	AT2G26200	AT4G05090	AT2G20410	AT3G10330	AT4G08460	AT3G54790	AT5G23680	AT5G47580	AT4G02210	AT1G19690	AT1G08700
AT1G71960	AT3G14180	AT1G13910	AT2G20440	AT2G19560	AT4G19040	AT5G25150	AT5G52410	AT5G46740	AT1G73710	AT1G69330	AT3G07210
AT5G22400	AT3G26340	AT5G08340	AT3G50650	AT1G55520	AT5G19070	AT2G21090	AT1G54115	AT5G54200	AT1G75420	AT1G73450	AT3G21100
AT3G47610	AT1G61010	AT5G49010	AT4G13345	AT1G69270	AT3G18270	AT1G25580	AT1G79020	AT3G13225	AT2G44140	AT5G05570	AT4G10430
AT2G44140	AT2G37690	AT5G66520	AT5G60870	AT3G57710	AT3G02130	AT3G60510	AT2G16900	AT4G37820	AT3G54460	AT1G74720	AT3G06620
AT3G60850	AT4G10760	AT3G16230	AT4G17960	AT5G63190	AT3G61790	AT2G42030	AT2G38950	AT3G12100	AT2G01440	AT4G25210	AT2G39630
AT2G17980	AT5G38990	AT1G04960	AT5G17240	AT4G35987	AT4G25210	AT5G23200	AT3G58730	AT3G13226	AT5G43670	AT1G64550	AT4G16420
AT2G20650	AT1G01350	AT5G50520	AT3G14910	AT3G17611	AT3G57390	AT5G25520	AT4G08900	AT1G26830	AT3G07360	AT4G16580	AT1G27120
AT5G24630	AT2G33110	AT1G14770	AT2G38580	AT1G69460	AT1G34020	AT5G12080	AT5G42350	AT5G37530	AT1G18450	AT3G07950	AT4G12020
AT5G45030	AT5G37130	AT1G15530	AT1G02370	AT3G45100	AT4G02880	AT5G54920	AT2G03050	AT1G65650	AT3G45830	AT1G72990	AT5G62620
AT1G01290	AT3G19630	AT1G26260	AT3G47630	AT3G02750	AT4G24530	AT1G51720	AT2G37520	AT4G01810	AT5G03430	AT1G77250	AT2G30530
AT2G39550	AT4G02400	AT1G56350	AT3G20410	AT1G19270	AT5G17550	AT5G17640	AT3G47000	AT4G17020	AT3G59990	AT2G39740	AT5G60580
AT3G20790	AT1G14380	AT2G17787	AT5G64730	AT1G32340	AT2G01330	AT1G13870	AT5G01560	AT5G35910	AT1G15940	AT3G26990	AT3G19870
AT5G10470	AT1G29220	AT1G55530	AT3G02740	AT5G04070	AT3G45750	AT4G29360	AT1G11780	AT2G18245	AT2G44180	AT4G26980	AT2G42400
AT1G21200	AT1G80040	AT5G22450	AT2G39840	AT1G29800	AT3G50110	AT5G53020	AT1G04780	AT1G07380	AT3G26618	AT5G49470	AT2G38630
AT1G23980	AT3G56900	AT2G16090	AT3G43230	AT3G12250	AT1G02960	AT1G08125	AT2G47330	AT3G48150	AT1G68540	AT1G07930	AT1G04710
AT1G01950	AT2G42080	AT5G18525	AT2G21950	AT4G22250	AT2G47210	AT2G04865	AT3G27350	AT3G54170	AT3G49500	AT4G24020	AT3G19650
AT3G04350	AT3G59110	AT4G30260	AT4G33060	AT5G20220	AT1G74680	AT2G36470	AT3G47680	AT3G55340	AT5G08660	AT1G58100	AT1G18610
AT5G53770	AT1G63130	AT5G49840	AT2G42780	AT3G47610	AT5G55700	AT1G06730	AT5G58380	AT1G02270	AT1G25570	AT3G20020	AT2G18840
AT4G15840	AT3G48120	AT4G19510	AT5G40250	AT1G73380	AT1G60440	AT3G10140	AT5G20360	AT3G16170	AT1G70570	AT3G60740	AT2G11520
AT3G58580	AT1G74910	AT1G73240	AT2G40480	AT5G63080	AT4G34540	AT1G57820	AT5G65760	AT4G00520	AT4G32250	AT1G73080	AT2G44710
AT3G54350	AT1G09440	AT3G57420	AT5G41810	AT3G11720	AT1G23950	AT5G19630	AT3G45900	AT5G14270	AT1G64890	AT3G02130	AT5G60160
AT1G55590	AT1G30960	AT2G30920	AT1G72330	AT5G49990	AT3G04680	AT5G41480	AT1G09710	AT3G56480	AT5G63630	AT5G41330	AT1G23890
AT4G11110	AT1G33390	AT5G42660	AT3G55450	AT3G01150	AT4G17240	AT3G25430	AT5G04460	AT3G14130	AT4G36710	AT1G27850	AT3G18370
AT4G26000	AT4G13550	AT5G48520	AT1G61040	AT1G56460	AT1G18700	AT2G27590	AT5G09260	AT5G44080	AT5G15170	AT4G34840	AT2G01440
AT5G44290	AT5G06460	AT1G49245	AT3G55350	AT1G68070	AT4G15520	AT1G10180	AT1G18190	AT3G12390	AT5G35570	AT3G58110	AT2G44950
AT1G42540	AT4G15570	AT3G29290	AT1G26090	AT3G21175	AT2G26680	AT5G20320	AT3G60510	AT1G77440	AT3G54480	AT2G47580	AT3G57530
AT3G14660	AT4G24230	AT5G53500	AT4G32120	AT1G14230	AT2G29560	AT2G27470	AT3G20720	AT1G70340	AT1G10170	AT1G68580	AT5G04720
AT1G06730	AT5G18610	AT2G20680	AT5G19070	AT5G55130	AT2G24640	AT3G21390	AT3G11760	AT3G16785	AT1G71440	AT1G13980	AT1G59710
AT2G21230	AT5G58600	AT5G14620	AT2G30780	AT4G08455	AT4G18465	AT3G13430	AT1G04860	AT5G15170	AT3G04500	AT3G54350	AT2G30105
AT5G23570	AT3G55050	AT2G41040	AT5G46920	AT5G54930	AT1G03440	AT5G50960	AT1G02020	AT3G09710	AT5G06100	AT5G46550	AT4G16650
AT5G46640	AT2G27285	AT3G20080	AT4G34540	AT5G06780	AT1G67960	AT4G35580	AT3G26300	AT4G29860	AT2G23980	AT5G24360	AT5G26760
AT1G04830	AT1G09060	AT1G05320	AT5G50230	AT2G03620	AT1G18550	AT3G22220	AT4G15090	AT5G42140	AT2G39810	AT4G09580	AT3G26360
AT4G00990	AT3G47290	AT4G29890	AT1G73440	AT5G51640	AT1G23970	AT1G67170	AT5G67570	AT3G50860	AT4G36140	AT1G05860	AT2G36950
AT3G05090	AT2G01440	AT1G05860	AT2G17570	AT2G41160	AT1G67850	AT5G07970	AT1G77250	AT5G65685	AT4G00990	AT1G17680	AT1G51350
AT3G62700	AT5G62030	AT2G31260	AT2G46200	AT2G01220	AT2G44580	AT5G20540	AT1G54080	AT2G40980	AT2G47350	AT1G29690	AT1G16250
AT5G57360	AT4G34610	AT2G38950	AT4G16480	AT1G67800	AT4G03180	AT2G25560	AT3G18270	AT2G17700	AT5G24830	AT1G19100	AT3G59910
AT1G65430	AT5G04320	AT1G06240	AT5G16720	AT3G59640	AT1G25580	AT3G44530	AT5G14850	AT5G48520	AT5G51740	AT4G29790	AT2G05170
AT3G46010	AT2G41890	AT5G52810	AT2G17787	AT5G08080	AT5G63100	AT1G02050	AT5G27650	AT4G02630	AT1G71350	AT1G31480	AT1G53760
AT5G11910	AT3G11520	AT1G22960	AT3G56450	AT2G19160	AT5G10630	AT1G48270	AT1G32260	AT1G09800	AT2G11000	AT3G14740	AT4G23440
AT1G58250	AT3G56820	AT2G26870	AT4G31980	AT2G28940	AT2G20680	AT3G63240	AT3G21160	AT1G33390	AT3G16640	AT3G27460	AT5G26160
AT2G06000	AT1G21200	AT3G05675	AT1G67690	AT3G10550	AT1G58025	AT5G62760	AT3G49601	AT1G73710	AT5G15860	AT4G32670	AT5G45560
AT2G24755	AT2G25560	AT5G60820	AT3G13620	AT2G18840	AT4G17890	AT1G01510	AT5G05800	AT4G19010	AT3G14960	AT3G20500	AT3G58760
AT4G06598	AT2G26000	AT5G64520	AT4G02410	AT2G33630	AT4G09680	AT1G28100	AT5G24500	AT5G55760	AT1G15530	AT4G10790	AT1G55620
AT2G37250	AT3G24515	AT2G40830	AT1G14770	AT1G01950	AT3G60910	AT5G20300	AT1G23970	AT4G22290	AT3G49725	AT3G04580	AT3G54850
AT5G08120	AT5G26770	AT1G60440	AT5G65450	AT2G24640	AT3G04580	AT1G05600	AT3G45830	AT3G16940	AT5G48660	AT4G15020	AT4G13550
AT3G24030	AT5G54930	AT1G10870	AT1G78540	AT3G55840	AT3G22220	AT2G04620	AT1G60430	AT1G74390	AT4G28600	AT5G18610	AT5G08710
AT5G20620	AT3G04820	AT2G33835	AT2G01330	AT4G14480	AT1G05410	AT3G21360	AT3G48710	AT3G59100	AT2G21070	AT1G54060	AT5G16830
AT1G67720	AT5G50280	AT2G45100	AT2G44600	AT4G29490	AT1G47870	AT5G05970	AT4G17060	AT4G21530	AT3G12940	AT2G30710	AT4G14740
AT5G58510	AT3G07630	AT1G28100	AT3G44820	AT2G26990	AT2G30780	AT1G74750	AT3G48880	AT2G25355	AT3G45750	AT3G57930	AT3G06480
AT1G09700	AT3G15260	AT1G09710	AT1G19480	AT2G23150	AT1G33400	AT4G20310	AT2G15560	AT1G18340	AT2G05170	AT1G35220	AT5G10650
AT1G80630	AT1G22860	AT3G01200	AT1G77290	AT3G52260	AT2G40815	AT5G53080	AT3G17310	AT2G21150	AT3G07440	AT1G55590	AT5G22730
AT1G75130	AT1G80550	AT3G57910	AT4G30340	AT3G58690	AT3G15390	AT1G02145	AT5G03970	AT4G39240	AT1G51080	AT2G44950	AT1G22620
AT5G05160	AT3G53320	AT4G21060	AT4G27680	AT5G14280	AT5G59920	AT1G24340	AT3G12940	AT1G14770	AT3G62470	AT4G30825	AT4G28600
AT1G06910	AT5G41580	AT4G00550	AT2G02730	AT1G03590	AT3G02710	AT1G75140	AT4G02210	AT2G41020	AT1G76390	AT5G01270	AT5G42670
AT1G66880	AT2G42400	AT1G26090	AT3G49050	AT1G47310	AT1G10570	AT2G04430	AT5G35690	AT3G51120	AT3G56640	AT5G19130	AT5G51450
AT1G80810	AT1G04230	AT1G19690	AT5G53970	AT5G64970	AT2G24190	AT4G14330	AT2G24420	AT5G26910	AT3G57710	AT5G40870	AT2G26030
AT3G17710	AT1G60620	AT1G14330	AT1G10310	AT2G46500	AT2G41460	AT2G44980	AT1G27910	AT5G41800	AT5G54830	AT1G79060	AT5G22840
AT3G55840	AT2G46610	AT1G73970	AT5G65830	AT1G03260	AT3G14075	AT3G57910	AT2G37550	AT5G50350	AT1G04480	AT4G19010	AT1G20880
AT4G12020	AT4G38890	AT4G23530	AT4G21540	AT1G68160	AT1G13120	AT5G35930	AT2G17030	AT3G06210	AT1G09440	AT5G57160	AT3G62390
AT4G21060	AT2G45270	AT4G34390	AT1G01910	AT4G10170	AT2G02040	AT5G63870	AT4G13970	AT3G23790	AT2G47310	AT1G19480	AT2G24230
AT1G22940	AT2G20330	AT1G77850	AT3G21750	AT4G26070	AT1G51600	AT4G32030	AT4G15820	AT5G04890	AT4G35870	AT5G54930	AT2G32250
AT5G18590	AT1G65950	AT5G16820	AT1G55150	AT4G37190	AT2G40760	AT3G04480	AT1G13180	AT5G43880	AT5G38050	AT5G56290	AT2G45320
AT2G17190	AT5G49555	AT3G55350	AT1G01010	AT5G63770	AT1G11800	AT5G03470	AT5G48340	AT3G07800	AT4G29490	AT1G69340	AT4G32790
AT3G06860	AT1G09940	AT1G56090	AT1G48040	AT3G56840	AT2G16770	AT2G42400	AT2G32320	AT3G51480	AT3G56830	AT2G03270	AT5G08139
AT4G25520	AT5G48370	AT3G49725	AT3G07550	AT4G36750	AT5G41810	AT1G17070	AT3G16740	AT5G05660	AT5G22840	AT2G20650	AT5G45290
AT4G36210	AT3G59890	AT5G55810	AT1G76380	AT3G16857	AT4G35940	AT5G11460	AT5G58130	AT5G45190	AT1G64660	AT3G57710	AT2G15230
AT3G07940	AT3G10160	AT1G60620	AT5G04490	AT1G19680	AT5G02680	AT5G24750	AT5G51410	AT3G07210	AT3G14450	AT2G20940	AT1G80350
AT3G63340	AT3G28670	AT3G06270	AT5G64630	AT4G27880	AT5G06710	AT1G77480	AT5G62650	AT3G08020	AT5G61460	AT5G21990	AT2G47600
AT2G17390	AT2G05760	AT2G28100	AT1G66840	AT2G36420	AT5G07240	AT3G06480	AT1G55120	AT3G27700	AT5G09740	AT1G18485	AT4G36720
AT4G36360	AT4G29240	AT4G25770	AT3G20270	AT3G17090	AT4G35580	AT1G16630	AT1G64690	AT4G15415	AT3G19080	AT5G22290	AT3G07190
AT1G55680	AT2G43260	AT2G23820	AT3G47700	AT4G34540	AT1G52500	AT2G13550	AT1G03040	AT1G75710	AT1G17820	AT5G58430	AT3G08020
AT3G27110	AT3G03680	AT1G16340	AT1G52155	AT5G55200	AT2G32250	AT1G35470	AT1G06820	AT2G39280	AT2G28880	AT5G50230	AT3G13225
AT1G72010	AT3G26990	AT1G13460	AT3G47940	AT4G24400	AT5G09790	AT5G11680	AT2G31580	AT5G50530	AT5G03180	AT1G17550	AT5G38530
AT3G12350	AT5G50970	AT3G56720	AT4G35110	AT1G50600	AT2G46320	AT3G12340	AT5G56250	AT2G47310	AT5G53020	AT5G36940	AT1G53650
AT1G17760	AT5G41760	AT3G53000	AT5G38590	AT4G34960	AT1G71020	AT5G20930	AT4G30350	AT3G04160	AT5G54090	AT5G41190	AT1G80630
AT3G44400	AT5G27330	AT3G57190	AT5G56780	AT1G11800	AT2G45685	AT1G55150	AT5G23090	AT4G02760	AT5G60870	AT2G17480	AT2G37520
AT4G16444	AT1G55750	AT5G07320	AT3G57910	AT5G35690	AT5G53500	AT3G18790	AT2G32950	AT3G49060	AT1G74680	AT3G46820	AT3G23530
AT5G13460	AT5G55670	AT5G45190	AT5G52545	AT1G01240	AT3G45300	AT1G08750	AT4G25440	AT1G29630	AT3G15470	AT1G77300	AT5G46490
AT2G02790	AT3G06450	AT4G14385	AT1G16590	AT2G30580	AT2G30910	AT3G01980	AT4G02120	AT2G44980	AT1G11270	AT1G17340	AT4G16580
AT1G14820	AT1G26090	AT1G11090	AT1G69670	AT4G35500	AT1G73875	AT3G20650	AT2G33600	AT3G50430	AT3G14090	AT1G21730	AT1G04830
AT3G59052	AT4G33760	AT5G11030	AT3G04950	AT1G69380	AT1G67410	AT4G24500	AT1G36990	AT3G07020	AT1G80350	AT1G32490	AT1G10820
AT2G45560	AT5G03910	AT5G26910	AT5G45420	AT5G09260	AT3G11760	AT4G17370	AT3G15410	AT5G12290	AT1G26120	AT4G32300	AT3G47390
AT5G66090	AT3G10400	AT1G12990	AT4G39540	AT5G20120	AT3G21810	AT1G73440	AT5G47420	AT3G17712	AT4G09680	AT3G03790	AT5G49970
AT3G10480	AT5G05480	AT3G08670	AT1G52260	AT1G73730	AT4G16070	AT2G32390	AT4G32600	AT3G56690	AT3G01590	AT1G66750	AT1G16690
AT4G19660	AT3G55420	AT1G21790	AT5G62070	AT3G13730	AT1G49840	AT4G08510	AT1G78540	AT4G03090	AT3G47990	AT5G15270	AT2G20210
AT2G33320	AT2G27760	AT1G28050	AT4G22190	AT4G17020	AT1G12970	AT1G22540	AT3G51110	AT3G04750	AT1G02290	AT1G30570	AT2G30120
AT4G31670	AT3G11745	AT1G62590	AT3G04500	AT5G16140	AT1G68980	AT2G36670	AT1G73390	AT5G06850	AT5G61580	AT3G53240	AT3G60950
AT2G04305	AT4G18520	AT2G44900	AT3G49850	AT1G78420	AT3G57710	AT4G17570	AT1G76510	AT5G42400	AT1G13190	AT5G04670	AT1G47500
AT2G16405	AT4G38170	AT4G34280	AT4G14930	AT2G18030	AT2G46180	AT3G17450	AT2G27950	AT5G63950	AT1G73875	AT1G06770	AT2G17530
AT3G27325	AT5G08780	AT1G20770	AT1G31360	AT2G37585	AT5G58003	AT4G14713	AT2G43330	AT3G23780	AT3G14810	AT4G25620	AT1G10720
AT2G40950	AT2G19670	AT1G10120	AT5G16840	AT1G17520	AT4G28880	AT5G03450	AT2G39940	AT4G17430	AT1G25320	AT5G12220	AT5G24870
AT1G12060	AT4G28200	AT2G45880	AT3G08600	AT2G45690	AT1G02000	AT3G04020	AT4G29940	AT3G63130	AT2G44980	AT3G60050	AT5G19350
AT2G34780	AT5G44060	AT3G20270	AT1G17820	AT3G08020	AT5G08010	AT5G63650	AT1G70520	AT5G27540	AT5G06670	AT5G36250	AT3G14860
AT3G21430	AT2G19940	AT3G49210	AT3G53490	AT5G05750	AT1G02010	AT2G32450	AT5G41370	AT4G32920	AT1G45207	AT1G67490	AT1G76510
AT1G68670	AT1G21710	AT5G19030	AT3G02750	AT5G09850	AT2G16250	AT4G01090	AT5G18040	AT2G29910	AT2G20495	AT3G17750	AT4G19040
AT2G25560	AT1G03970	AT3G28140	AT1G54060	AT4G32140	AT5G27395	AT5G64010	AT1G03370	AT1G20200	AT4G36090	AT1G01950	AT5G22850
AT2G40810	AT1G73440	AT3G21790	AT5G41940	AT2G27490	AT1G51580	AT5G64330	AT1G05600	AT3G03680	AT1G29340	AT5G13360	AT2G43180
AT3G04860	AT3G07060	AT4G10470	AT5G10270	AT5G04670	AT1G33420	AT1G07910	AT3G02050	AT4G39420	AT3G55070	AT4G29490	AT3G50080
AT4G20350	AT3G15890	AT3G17250	AT5G19500	AT4G32600	AT2G26000	AT3G19590	AT4G00170	AT5G10080	AT5G27950	AT5G17010	AT5G23150
AT5G01230	AT4G02460	AT2G22570	AT5G65960	AT1G22750	AT5G19840	AT3G07220	AT5G21970	AT5G53890	AT4G15475	AT5G49830	AT2G25830
AT5G01970	AT5G19830	AT2G40920	AT1G08250	AT1G64105	AT5G18460	AT4G34660	AT4G18260	AT1G49720	AT5G50550	AT5G57870	AT2G04880
AT1G61850	AT3G14120	AT2G07180	AT1G05055	AT1G08820	AT1G09710	AT5G46170	AT4G36195	AT3G09890	AT3G63250	AT5G11380	AT1G10240
AT2G47830	AT4G34910	AT5G19000	AT1G76260	AT2G40600	AT2G33360	AT3G57050	AT1G48970	AT1G33080	AT1G14910	AT3G62900	AT1G17940
AT5G22030	AT2G33360	AT2G26680	AT3G12950	AT1G15970	AT1G05320	AT3G57880	AT1G61360	AT2G24520	AT1G48840	AT4G09980	AT3G23780
AT1G20890	AT1G56423	AT1G67590	AT5G27710	AT1G79670	AT3G47610	AT2G38560	AT2G01330	AT4G36090	AT1G50300	AT5G65460	AT4G01570
AT1G78280	AT3G53030	AT3G47610	AT5G05820	AT1G78915	AT4G39780	AT3G26340	AT2G06510	AT3G15940	AT2G39950	AT5G62030	AT5G67530
AT4G10070	AT5G64470	AT1G04910	AT5G17210	AT5G09680	AT1G29300	AT3G58640	AT2G27150	AT4G09630	AT5G41060	AT4G16143	AT5G55530
AT4G25440	AT1G25580	AT4G32320	AT2G03430	AT4G25360	AT2G17150	AT1G49980	AT3G20490	AT3G12380	AT4G03140	AT3G50210	AT1G63360
AT5G55860	AT3G05380	AT1G18490	AT3G13062	AT4G25770	AT2G35430	AT3G42950	AT3G60400	AT3G60850	AT4G15850	AT4G14570	AT1G74780
AT1G28320	AT1G18610	AT1G58350	AT3G49800	AT1G53710	AT1G09520	AT1G74800	AT2G14740	AT4G34390	AT5G02540	AT4G39690	AT2G06000
AT1G63430	AT5G37710	AT5G20510	AT1G20890	AT4G17370	AT2G03780	AT3G54850	AT1G69980	AT5G57210	AT1G75230	AT3G20310	AT4G25520
AT5G67540	AT5G61040	AT2G24690	AT3G07780	AT2G28250	AT1G06070	AT4G12070	AT1G72740	AT5G43745	AT5G37380	AT1G80010	AT3G07980
AT2G02860	AT5G13800	AT3G07740	AT1G18490	AT5G36250	AT3G58530	AT1G07970	AT2G26280	AT1G12830	AT3G02290	AT5G46170	AT5G38050
AT5G51430	AT1G14890	AT3G13430	AT2G41760	AT3G12620	AT4G37190	AT1G49780	AT3G12360	AT1G14330	AT1G11060	AT1G21160	AT5G03690
AT1G18840	AT1G03260	AT3G14090	AT1G73730	AT3G21650	AT5G51770	AT3G44370	AT3G02065	AT5G16890	AT1G76320	AT1G45150	AT1G27700
AT3G15090	AT3G21060	AT2G03800	AT2G43180	AT5G11650	AT4G11860	AT4G14190	AT1G48430	AT3G19895	AT2G21500	AT2G37520	AT2G32760
AT1G19485	AT5G48340	AT2G35100	AT5G64150	AT1G65020	AT1G03950	AT5G19000	AT5G42400	AT1G61030	AT2G26470	AT1G16020	AT3G61415
AT2G25570	AT1G68130	AT5G37290	AT5G63990	AT3G58040	AT1G08000	AT1G63670	AT4G17616	AT5G24630	AT3G09360	AT1G16710	AT3G28715
AT5G32470	AT4G28590	AT5G51710	AT1G02740	AT4G28260	AT1G80400	AT5G22010	AT1G57870	AT1G50360	AT5G25800	AT4G02210	AT5G25510
AT4G03260	AT2G28350	AT4G24630	AT3G47690	AT1G33270	AT2G18876	AT1G67690	AT5G58720	AT4G19180	AT4G21180	AT5G23430	AT4G09340
AT1G63130	AT2G38610	AT3G07690	AT5G16930	AT5G24340	AT2G41020	AT2G24630	AT1G75370	AT5G66310	AT3G03550	AT1G30240	AT5G16630
AT4G00650	AT3G57180	AT1G65420	AT5G16040	AT4G02740	AT1G15020	AT2G14680	AT1G02960	AT3G08550	AT1G27430	AT3G18524	AT3G04750
AT5G23130	AT3G61700	AT2G42400	AT2G31240	AT1G31814	AT1G67630	AT2G22270	AT4G19600	AT1G67720	AT3G15220	AT4G22980	AT4G10890
AT5G53430	AT1G05590	AT4G01040	AT1G22920	AT4G29860	AT1G61960	AT3G42170	AT5G21060	AT4G21670	AT5G51690	AT2G41770	AT4G19010
AT1G25390	AT3G01800	AT5G47090	AT1G05270	AT1G66680	AT1G77250	AT1G68370	AT2G01130	AT1G61140	AT4G35785	AT5G37380	AT4G22305
AT4G09520	AT2G16365	AT2G30350	AT5G04990	AT4G13630	AT5G41220	AT5G61840	AT2G38185	AT1G79030	AT3G20870	AT2G03480	AT1G61350
AT4G12640	AT5G01030	AT2G36670	AT4G28600	AT4G27750	AT1G49590	AT1G61010	AT5G27750	AT5G14500	AT5G48970	AT4G25440	AT2G31450
AT5G09400	AT5G02740	AT4G34540	AT3G26680	AT3G03560	AT1G80150	AT2G05230	AT5G50780	AT1G76310	AT2G26570	AT4G32160	AT3G02340
AT5G46400	AT1G16020	AT5G44670	AT5G45710	AT4G26620	AT4G05040	AT5G26180	AT1G30480	AT2G01735	AT2G05590	AT2G48060	AT4G10970
AT2G46320	AT2G41020	AT5G65685	AT5G64660	AT5G62460	AT1G72740	AT3G20620	AT3G21280	AT1G17680	AT1G07910	AT3G06240	AT1G57870
AT1G48650	AT3G12380	AT1G68780	AT3G47080	AT3G26085	AT3G57990	AT3G57350	AT5G22875	AT3G20860	AT1G13740	AT4G16100	AT2G35530
AT3G58530	AT5G46510	AT3G54080	AT5G55700	AT5G23550	AT3G16230	AT1G12680	AT1G33780	AT2G26170	AT1G61030	AT4G14920	AT2G35940
AT1G29750	AT1G55530	AT2G21270	AT2G13650	AT3G09760	AT2G47790	AT4G09980	AT4G36290	AT2G45260	AT1G17680	AT4G38480	AT3G22980
AT3G06340	AT1G12990	AT1G68910	AT1G55530	AT1G19600	AT4G26070	AT3G58510	AT5G04240	AT5G55540	AT1G18190	AT5G11390	AT5G15170
AT4G36290	AT3G15970	AT2G19430	AT4G27690	AT3G11270	AT1G34760	AT3G01650	AT1G08125	AT4G00238	AT4G15090	AT5G13680	AT3G09370
AT5G13530	AT1G49180	AT5G06580	AT5G13090	AT5G17660	AT3G52100	AT1G76510	AT5G26910	AT1G51610	AT1G25480	AT3G04590	AT1G78265
AT3G08720	AT3G11760	AT1G21760	AT3G47850	AT4G16440	AT5G67440	AT5G37930	AT5G26760	AT2G42670	AT1G67960	AT1G62330	AT3G12200
AT2G34355	AT3G27670	AT2G25710	AT5G10110	AT5G26040	AT4G29310	AT3G11760	AT1G18485	AT2G22270	AT2G26920	AT5G19070	AT5G58380
AT2G37890	AT5G58550	AT3G24120	AT1G11020	AT5G22890	AT5G12220	AT5G24970	AT1G34110	AT3G09540	AT1G63850	AT5G58450	AT4G19610
AT5G06850	AT3G55850	AT1G14020	AT2G30710	AT4G31248	AT1G77240	AT1G29840	AT1G48840	AT4G08500	AT1G18950	AT1G72550	AT3G09180
AT5G41110	AT3G57120	AT1G22200	AT2G46080	AT3G10630	AT3G28700	AT3G06720	AT1G80630	AT1G20410	AT1G62910	AT1G28380	AT1G08760
AT1G14910	AT5G06670	AT1G17820	AT1G63360	AT5G04110	AT1G33060	AT3G13440	AT2G13840	AT2G05812	AT3G26380	AT1G27390	AT3G56430
AT1G51350	AT5G35670	AT1G62730	AT1G77810	AT1G13770	AT1G67690	AT4G32960	AT2G44200	AT3G44630	AT1G67690	AT3G56460	AT2G20100
AT2G27950	AT4G35000	AT2G44020	AT3G56830	AT1G15310	AT4G19600	AT5G14420	AT1G19750	AT1G67300	AT2G26060	AT2G31240	AT2G40630
AT4G11060	AT3G02320	AT4G30860	AT4G31010	AT1G30480	AT5G67530	AT5G11760	AT1G51740	AT2G38770	AT2G42700	AT5G58760	AT3G12340
AT1G05320	AT4G19190	AT4G30400	AT5G11430	AT2G33590	AT4G00550	AT4G13050	AT1G26940	AT5G49555	AT4G33200	AT3G01460	AT3G57710
AT3G16785	AT3G04460	AT4G38900	AT5G25120	AT2G39840	AT5G15730	AT1G19700	AT4G25940	AT4G22140	AT5G62600	AT3G56410	AT2G22120
AT5G10200	AT5G46630	AT2G02410	AT2G23985	AT3G55140	AT1G45233	AT4G09140	AT1G30825	AT3G15040	AT3G19515	AT4G17410	AT2G17200
AT1G56440	AT2G37230	AT3G62000	AT5G56140	AT1G63170	AT2G39740	AT5G07590	AT5G60370	AT3G53760	AT5G65490	AT4G32360	AT2G44150
AT2G40815	AT5G19320	AT2G02370	AT1G44770	AT4G24670	AT4G24390	AT4G22740	AT3G24490	AT5G08390	AT1G11020	AT5G45030	AT1G17930
AT5G41150	AT5G60710	AT2G17030	AT5G01090	AT1G61240	AT3G46180	AT1G22790	AT5G35560	AT3G51580	AT2G44660	AT4G17620	AT1G79710
AT5G09860	AT5G37290	AT3G30841	AT5G43680	AT3G16565	AT3G52280	AT3G48710	AT5G01510	AT3G53540	AT5G13640	AT1G18160	AT3G14000
AT4G39150	AT3G15095	AT4G39370	AT5G11030	AT5G10190	AT4G32130	AT5G28150	AT1G11760	AT3G02065	AT5G50340	AT3G54190	AT3G20170
AT2G01600	AT1G80350	AT5G14220	AT5G51050	AT1G12390	AT3G07440	AT5G33280	AT3G21650	AT1G47900	AT5G08750	AT1G60790	AT3G21290
AT2G20180	AT4G30825	AT3G06080	AT5G52110	AT5G08270	AT2G19270	AT1G15440	AT1G09290	AT1G07640	AT3G58530	AT1G65950	AT5G19080
AT4G30780	AT2G28380	AT4G15010	AT1G34010	AT1G64810	AT1G29220	AT3G47630	AT4G06634	AT3G51310	AT3G62560	AT2G35720	AT5G41580
AT1G28120	AT2G40950	AT1G17940	AT5G53900	AT1G06510	AT3G12250	AT1G17110	AT5G41350	AT2G19430	AT4G00830	AT3G20720	AT3G11070
AT4G28640	AT3G49240	AT2G26350	AT1G70530	AT3G13050	AT2G32840	AT4G15010	AT4G31670	AT1G11880	AT1G50600	AT4G16110	AT5G11850
AT3G09090	AT4G14510	AT1G21450	AT4G10610	AT3G49810	AT5G47140	AT2G38610	AT4G12700	AT1G23340	AT5G35980	AT5G12350	AT1G19860
AT2G39940	AT5G56340	AT5G03420	AT1G29960	AT5G42520	AT5G64920	AT4G34840	AT2G32000	AT5G15920	AT5G18400	AT1G36990	AT2G01170
AT3G18750	AT1G11630	AT1G57790	AT1G11930	AT1G25290	AT5G39360	AT5G51730	AT2G47830	AT5G51380	AT3G15290	AT1G63640	AT2G23520
AT1G68910	AT1G71830	AT4G18260	AT5G03520	AT2G32850	AT3G54710	AT3G12950	AT3G47160	AT1G63430	AT4G37880	AT3G12140	AT4G23660
AT3G15940	AT3G49660	AT4G38170	AT4G39920	AT4G21160	AT5G04670	AT5G05930	AT3G11880	AT1G79500	AT4G26410	AT4G29000	AT1G64960
AT5G26240	AT3G53760	AT4G38300	AT3G44680	AT2G01570	AT2G21150	AT1G67325	AT3G18370	AT1G63130	AT5G17510	AT5G65710	AT2G25580
AT1G08110	AT3G06240	AT5G57840	AT2G20950	AT3G50050	AT1G06560	AT1G74860	AT5G54930	AT1G74700	AT5G64360	AT5G43680	AT3G60680
AT4G00720	AT4G34280	AT5G56190	AT3G52210	AT1G60670	AT3G15470	AT2G19260	AT5G13590	AT1G75640	AT2G22720	AT5G44410	AT5G35930
AT5G21222	AT1G04210	AT2G02220	AT5G43720	AT1G78895	AT3G10030	AT2G23360	AT5G52552	AT5G04410	AT3G18930	AT1G19170	AT1G07980
AT3G20020	AT1G14590	AT3G15220	AT5G54930	AT3G14910	AT5G13970	AT3G11950	AT1G65580	AT5G63110	AT5G53470	AT1G51660	AT5G66675
AT5G14270	AT5G20120	AT2G23080	AT5G13160	AT4G06598	AT4G16430	AT5G06230	AT2G20210	AT2G25710	AT1G54080	AT5G45900	AT5G13850
AT1G13460	AT1G19485	AT3G06820	AT4G25720	AT4G16100	AT5G56910	AT5G40880	AT2G25560	AT2G05160	AT1G56560	AT2G33170	AT1G05270
AT5G02290	AT1G19690	AT3G60350	AT4G32040	AT5G22400	AT2G35320	AT5G57160	AT2G33835	AT3G03750	AT5G57710	AT1G26090	AT3G06270
AT4G24400	AT2G42620	AT5G10270	AT1G05860	AT5G13050	AT1G51730	AT1G75990	AT4G00420	AT4G20910	AT3G11290	AT2G21410	AT1G01710
AT5G66050	AT1G16780	AT1G48270	AT5G44150	AT5G55700	AT1G73020	AT3G55030	AT4G12130	AT5G59790	AT1G71020	AT2G14530	AT4G33890
AT5G25360	AT2G27920	AT3G43270	AT5G05750	AT1G76560	AT5G05970	AT1G07480	AT5G62030	AT4G14240	AT1G27540	AT2G41960	AT5G66120
AT3G07610	AT3G19570	AT3G54850	AT3G52610	AT2G44600	AT4G35600	AT5G56650	AT1G76440	AT5G53770	AT5G42920	AT5G16280	AT3G11960
AT1G69935	AT1G68400	AT1G05500	AT4G32660	AT4G17895	AT5G51450	AT5G18500	AT3G50360	AT1G17820	AT3G45630	AT3G03680	AT4G33060
AT1G29220	AT3G09880	AT1G48635	AT1G78590	AT4G32790	AT4G08500	AT2G20400	AT3G21060	AT2G10950	AT2G16405	AT5G67170	AT3G44530
AT3G61960	AT1G76280	AT5G19480	AT1G19010	AT5G43710	AT3G13226	AT5G02670	AT4G31010	AT3G47010	AT4G21470	AT1G76280	AT5G46710
AT4G17370	AT5G37010	AT5G23710	AT4G18160	AT5G55610	AT2G20790	AT2G44090	AT1G26090	AT4G38170	AT3G26370	AT3G57350	AT5G13480
AT5G11380	AT4G28220	AT1G67890	AT1G61000	AT1G69450	AT4G16420	AT1G05730	AT5G64730	AT5G36930	AT3G18640	AT1G77580	AT1G70180
AT1G77480	AT2G38780	AT1G77140	AT5G08340	AT1G54260	AT1G09760	AT3G27460	AT5G42920	AT5G18550	AT5G02470	AT5G38840	AT5G24520
AT5G61810	AT2G01290	AT2G18770	AT1G54090	AT5G62910	AT4G15415	AT4G27240	AT5G14270	AT1G06590	AT2G40520	AT5G10270	AT5G02970
AT4G13640	AT1G73100	AT3G09710	AT4G33950	AT4G27910	AT5G45420	AT2G16070	AT1G27100	AT5G49960	AT4G28370	AT2G02400	AT4G15940
AT1G47550	AT5G64150	AT1G16210	AT5G15730	AT1G80400	AT1G18600	AT3G09690	AT5G24260	AT1G20300	AT1G01440	AT3G57410	AT4G38640
AT2G32170	AT3G12140	AT3G21350	AT1G19580	AT3G12100	AT1G71310	AT3G07270	AT2G35800	AT2G40630	AT5G54280	AT5G67320	AT1G15800
AT4G16180	AT3G25680	AT1G28120	AT5G19480	AT1G17790	AT3G62140	AT5G15880	AT5G59830	AT5G26731	AT1G04790	AT1G10180	AT2G37150
AT5G66030	AT1G03760	AT1G10600	AT2G25530	AT1G17930	AT4G39540	AT3G56690	AT5G24320	AT1G36990	AT4G12670	AT3G05270	AT4G17080
AT3G02050	AT3G57860	AT1G02010	AT2G46580	AT1G74450	AT1G49720	AT4G34270	AT4G12680	AT2G35100	AT5G60280	AT5G27410	AT1G10350
AT4G14500	AT4G10070	AT1G15220	AT1G23460	AT2G25580	AT5G50520	AT1G19650	AT2G30580	AT2G38410	AT4G34430	AT5G08430	AT1G20780
AT5G58640	AT4G23040	AT3G18350	AT1G56290	AT2G30362	AT2G45700	AT1G62830	AT4G07990	AT5G01450	AT2G31740	AT5G03730	AT1G50740
AT1G62850	AT5G57460	AT3G16200	AT2G24830	AT5G39900	AT5G06550	AT1G71850	AT2G24755	AT4G22580	AT5G63040	AT4G33240	AT1G66680
AT1G61690	AT1G17130	AT1G68160	AT3G26770	AT1G64740	AT5G10560	AT5G15170	AT5G22030	AT1G67550	AT1G01930	AT1G30300	AT1G25480
AT2G26470	AT5G05450	AT1G73730	AT5G14930	AT1G17160	AT3G20650	AT5G62620	AT1G68980	AT3G60740	AT1G73950	AT2G35940	AT2G19640
AT2G29580	AT5G05660	AT5G57100	AT5G56590	AT1G63270	AT1G21610	AT1G29810	AT1G04790	AT5G38600	AT1G03910	AT5G66200	AT2G27500
AT3G20350	AT1G61040	AT4G33945	AT2G16460	AT3G26640	AT5G11380	AT3G01150	AT3G45630	AT1G02090	AT5G63710	AT5G20590	AT5G05700
AT3G53090	AT4G08500	AT1G58100	AT2G46430	AT3G48820	AT1G73670	AT5G13310	AT5G63880	AT1G29170	AT5G11760	AT1G54170	AT3G17450
AT5G03490	AT1G16680	AT5G17990	AT5G58003	AT1G09060	AT1G55150	AT3G18030	AT4G11680	AT1G32810	AT4G02900	AT3G03740	AT3G62470
AT5G04360	AT5G44870	AT1G14180	AT1G64040	AT1G43910	AT1G08660	AT1G15310	AT4G30630	AT3G62900	AT5G20320	AT1G07780	AT4G05040
AT4G36630	AT3G43960	AT3G09030	AT5G53530	AT1G59560	AT1G71350	AT3G24660	AT1G24160	AT3G53000	AT5G45030	AT4G28910	AT4G04740
AT5G16310	AT5G27550	AT4G32050	AT3G08880	AT2G04430	AT5G19130	AT3G49880	AT1G73950	AT5G64020	AT3G62330	AT5G53890	AT4G22910
AT5G60370	AT5G44370	AT5G17910	AT2G41710	AT5G40470	AT3G09350	AT5G26910	AT1G20920	AT5G17510	AT3G12130	AT2G46520	AT4G34430
AT5G46170	AT5G45710	AT5G53060	AT2G18850	AT5G56780	AT4G34215	AT1G67550	AT4G16070	AT1G54830	AT3G03690	AT4G10760	AT5G24010
AT1G16680	AT1G50710	AT1G23220	AT3G54020	AT4G14240	AT1G48280	AT2G44830	AT5G11430	AT1G47750	AT3G58900	AT1G19270	AT1G12370
AT3G54380	AT3G12590	AT5G22950	AT1G56210	AT5G47310	AT5G37190	AT5G13530	AT2G42700	AT1G19580	AT3G15355	AT2G23200	AT5G56250
AT1G67840	AT4G28990	AT1G12330	AT1G76710	AT1G44835	AT2G42160	AT3G22520	AT5G50000	AT1G56560	AT1G51965	AT2G29200	AT5G61910
AT4G30750	AT5G38840	AT1G55535	AT3G14610	AT2G44140	AT3G03750	AT2G03620	AT5G07910	AT3G46290	AT2G36480	AT2G30575	AT5G40930
AT2G42790	AT5G26670	AT4G13630	AT3G61530	AT5G41180	AT4G01550	AT4G37820	AT1G19950	AT1G06380	AT5G56210	AT5G39960	AT1G14130
AT1G31814	AT1G49620	AT5G04820	AT3G01300	AT5G54130	AT4G13400	AT5G12010	AT5G16630	AT5G46620	AT3G12380	AT5G56450	AT4G00550
AT1G79190	AT2G33435	AT5G27490	AT4G21460	AT5G12040	AT5G51380	AT4G01880	AT5G50970	AT2G05230	AT4G20280	AT4G32660	AT3G20790
AT2G23360	AT2G40810	AT5G32470	AT1G56000	AT3G19910	AT4G25520	AT3G24070	AT1G12350	AT5G65770	AT2G03340	AT1G30470	AT2G45880
AT3G12980	AT5G35400	AT1G53500	AT3G26922	AT1G53280	AT1G02050	AT5G58510	AT2G45950	AT4G04950	AT2G01735	AT3G05420	AT2G41640
AT4G02900	AT1G14310	AT2G05320	AT4G01840	AT2G45060	AT1G13780	AT1G19580	AT4G15840	AT5G58230	AT1G02270	AT5G12370	AT1G10870
AT5G18820	AT4G36390	AT2G33360	AT4G25610	AT1G07380	AT3G59420	AT1G43860	AT1G20670	AT1G05590	AT3G13340	AT1G10870	AT2G21940
AT5G55760	AT1G34210	AT2G38570	AT5G61930	AT1G56000	AT4G01990	AT3G24010	AT5G17410	AT1G31220	AT4G35460	AT1G48970	AT5G06770
AT5G59210	AT1G18700	AT5G51670	AT5G06580	AT3G51890	AT3G06480	AT5G58870	AT3G62620	AT5G51450	AT1G53720	AT1G73100	AT2G47210
AT4G34090	AT3G01510	AT2G24755	AT1G80350	AT4G00650	AT5G11350	AT3G10480	AT2G17020	AT2G26920	AT3G51620	AT3G18380	AT1G69460
AT5G53340	AT3G49900	AT3G05270	AT4G28640	AT4G21534	AT1G65660	AT4G11560	AT2G32170	AT5G37660	AT2G28350	AT2G47350	AT1G49350
AT1G59520	AT3G63270	AT3G17310	AT2G32410	AT4G38440	AT3G09370	AT5G35320	AT2G21190	AT5G15470	AT4G36630	AT3G03810	AT2G26780
AT3G15115	AT5G22010	AT4G03000	AT3G22180	AT1G55510	AT4G35240	AT1G21610	AT3G03340	AT1G03365	AT1G04860	AT3G51830	AT3G27570
AT5G42870	AT1G08540	AT4G15420	AT5G51130	AT4G14580	AT1G09700	AT1G14380	AT3G60850	AT1G05860	AT2G47330	AT2G21230	AT3G18830
AT1G35470	AT2G30320	AT3G01050	AT2G18750	AT1G67410	AT1G09910	AT4G02120	AT1G65540	AT1G13210	AT4G16143	AT2G31530	AT5G13570
AT3G42950	AT1G06590	AT5G19980	AT2G46900	AT2G28130	AT1G13100	AT1G61040	AT1G61660	AT1G22880	AT4G13730	AT1G75010	AT5G11980
AT5G07950	AT5G10610	AT2G30575	AT2G44770	AT4G17616	AT1G18610	AT3G21820	AT1G75420	AT1G56210	AT3G60260	AT1G17270	AT5G09400
AT4G13100	AT1G13030	AT5G54730	AT4G33140	AT5G14480	AT1G44780	AT1G31440	AT3G13530	AT3G15470	AT1G79950	AT1G23970	AT1G66340
AT1G18580	AT2G04660	AT1G20830	AT2G45280	AT4G34460	AT1G51745	AT2G06000	AT4G17020	AT3G21430	AT3G14120	AT2G32250	AT4G17420
AT1G24460	AT3G50890	AT4G25300	AT3G15390	AT2G44065	AT5G64980	AT4G05060	AT5G39360	AT4G20340	AT3G18370	AT3G25610	AT4G00490
AT1G27900	AT2G02170	AT1G03365	AT1G64142	AT1G77850	AT3G03810	AT5G44560	AT2G43360	AT1G27700	AT5G01230	AT5G58160	AT3G01150
AT1G68720	AT4G01935	AT1G78280	AT5G24500	AT5G01230	AT3G54850	AT2G48100	AT1G52500	AT5G10270	AT5G51280	AT3G27230	AT3G26590
AT4G33240	AT4G04885	AT3G47120	AT2G40260	AT5G53370	AT5G16260	AT3G10220	AT1G55280	AT2G41890	AT4G26430	AT1G03380	AT2G33360
AT2G36720	AT3G02690	AT4G14500	AT1G32410	AT1G61990	AT1G64280	AT2G39280	AT3G20780	AT2G46060	AT5G44530	AT2G27950	AT2G41020
AT1G04945	AT1G73930	AT5G10790	AT5G05450	AT2G46620	AT5G51280	AT2G23520	AT5G50420	AT3G06480	AT5G56790	AT2G25800	AT3G50340
AT5G06580	AT1G79060	AT3G05670	AT1G05410	AT4G24500	AT4G35050	AT3G10550	AT5G45050	AT4G21520	AT5G27650	AT1G07530	AT1G28310
AT5G44240	AT3G20490	AT2G41350	AT5G63830	AT5G41350	AT1G23860	AT5G45300	AT5G14480	AT5G05620	AT2G42030	AT3G07565	AT1G42540
AT1G55620	AT1G34190	AT5G66060	AT1G06050	AT5G47180	AT4G17620	AT1G09730	AT1G10210	AT5G35530	AT2G18465	AT1G50500	AT1G07910
AT2G46250	AT4G34215	AT2G01735	AT1G23170	AT4G14800	AT5G52880	AT3G59430	AT1G13940	AT5G08550	AT3G50080	AT1G26270	AT2G46870
AT3G12360	AT2G25010	AT5G16310	AT1G62520	AT3G20920	AT1G17130	AT4G24490	AT1G51450	AT2G35530	AT1G59650	AT2G04660	AT1G32340
AT5G48150	AT5G09400	AT3G21650	AT2G20980	AT3G01800	AT1G04910	AT5G67610	AT1G03520	AT1G19170	AT4G34040	AT4G29940	AT5G41940
AT3G43590	AT1G71920	AT3G11590	AT3G03210	AT5G63910	AT5G09860	AT5G28920	AT3G05750	AT4G36480	AT4G39870	AT2G37860	AT1G34010
AT5G03430	AT5G06950	AT2G26200	AT3G55990	AT1G45233	AT4G35410	AT5G56790	AT3G46820	AT5G51230	AT2G38950	AT5G48120	AT2G46340
AT5G24870	AT1G20770	AT2G39280	AT5G07730	AT4G34140	AT1G65430	AT1G59980	AT5G11580	AT1G60890	AT3G23920	AT1G16690	AT3G51250
AT5G63100	AT1G44900	AT5G23330	AT1G01990	AT5G03070	AT5G57360	AT2G27480	AT5G57490	AT5G45260	AT5G43940	AT2G20310	AT5G10190
AT5G07670	AT1G28530	AT1G22050	AT3G02290	AT5G64930	AT1G74720	AT2G36840	AT1G79010	AT3G63240	AT1G21670	AT5G47490	AT3G27320
AT4G31310	AT3G14130	AT1G60430	AT5G48720	AT4G17720	AT5G67220	AT2G41070	AT1G71920	AT1G72830	AT1G61980	AT3G11620	AT1G53290
AT5G04510	AT3G57350	AT2G26070	AT4G27120	AT3G62630	AT1G16020	AT4G19990	AT5G51730	AT3G47570	AT1G21160	AT3G43600	AT4G37190
AT1G60800	AT3G57800	AT4G14147	AT2G46070	AT1G75510	AT5G22080	AT5G51380	AT1G05830	AT5G22130	AT3G06340	AT1G71820	AT2G01480
AT1G10870	AT4G24670	AT5G11380	AT5G10710	AT3G27050	AT1G13900	AT3G08990	AT5G51430	AT5G41150	AT1G09290	AT2G40730	AT1G64950
AT2G30880	AT3G08780	AT5G26940	AT1G75140	AT1G80420	AT5G05800	AT5G01170	AT4G36480	AT5G52310	AT2G18890	AT5G10550	AT5G14310
AT5G18760	AT5G51560	AT1G47056	AT3G15180	AT2G35660	AT4G27690	AT4G12750	AT1G80420	AT4G08940	AT2G27980	AT2G36840	AT1G17780
AT3G04580	AT1G69070	AT1G80510	AT3G46870	AT4G00550	AT3G08980	AT1G19480	AT2G21300	AT5G17420	AT3G52660	AT2G40810	AT4G02350
AT3G50080	AT3G58010	AT2G35940	AT4G35930	AT1G31350	AT3G44680	AT2G21070	AT5G22050	AT1G60530	AT1G48950	AT5G07980	AT5G18590
AT4G16790	AT1G75200	AT3G58630	AT1G61350	AT2G41020	AT5G13570	AT1G62085	AT5G57890	AT4G23810	AT3G54290	AT5G58980	AT5G24430
AT5G27830	AT1G13250	AT5G20350	AT2G45690	AT3G52430	AT5G49945	AT2G30580	AT2G20050	AT5G06000	AT5G37310	AT3G14270	AT1G21790
AT4G22730	AT1G23970	AT5G44450	AT2G18770	AT4G38980	AT3G58030	AT2G42290	AT1G33360	AT3G07930	AT1G15970	AT5G04420	AT1G74710
AT5G14620	AT2G17670	AT3G61710	AT2G33590	AT5G05000	AT4G14905	AT3G15890	AT5G62090	AT5G06710	AT2G22910	AT5G41770	AT4G28630
AT5G54830	AT2G43370	AT3G19870	AT3G27420	AT2G03340	AT1G50000	AT3G57710	AT2G18876	AT2G27060	AT1G74050	AT4G33910	AT1G72170
AT2G31340	AT3G42640	AT5G58480	AT1G51450	AT4G33945	AT2G41710	AT4G14200	AT5G66140	AT2G37520	AT4G01880	AT1G03370	AT3G16990
AT5G17910	AT4G20910	AT1G28310	AT1G59560	AT5G56380	AT3G13440	AT1G27100	AT1G21670	AT2G29690	AT5G05680	AT2G25650	AT1G58110
AT5G54860	AT5G39980	AT2G41770	AT2G04940	AT1G10700	AT4G27680	AT2G40410	AT4G27060	AT5G52880	AT5G41340	AT3G53760	AT1G34570
AT4G00030	AT3G48150	AT4G34370	AT1G80210	AT4G17910	AT1G24440	AT3G19640	AT3G48195	AT3G06410	AT2G25800	AT1G68980	AT2G27590
AT5G45940	AT5G49010	AT5G16180	AT5G51220	AT1G06130	AT2G17705	AT5G58720	AT5G47070	AT1G13860	AT2G37840	AT5G63920	AT2G38410
AT5G12350	AT1G79870	AT4G17570	AT1G75510	AT2G44680	AT3G18040	AT4G28990	AT1G73880	AT1G76630	AT5G65400	AT1G65800	AT3G12590
AT5G40270	AT1G07480	AT1G18600	AT5G63680	AT3G08690	AT3G06470	AT5G45660	AT2G05760	AT2G40570	AT5G40810	AT2G21070	AT3G49350
AT1G56560	AT2G20320	AT1G63170	AT2G28315	AT3G50080	AT4G04190	AT2G40650	AT5G15710	AT2G40780	AT1G15800	AT5G65120	AT5G52660
AT2G02970	AT4G32660	AT4G29490	AT4G21585	AT4G30560	AT3G63270	AT1G55830	AT2G18940	AT5G18610	AT1G70740	AT1G24460	AT3G63010
AT4G18070	AT3G14240	AT1G50620	AT3G55960	AT4G33440	AT2G23520	AT5G16610	AT2G17510	AT1G30570	AT4G16070	AT3G04740	AT3G24010
AT2G41000	AT4G00290	AT5G51170	AT3G08910	AT4G08790	AT5G06910	AT4G12700	AT2G26060	AT5G16680	AT4G29790	AT5G10630	AT4G33940
AT4G13550	AT4G02485	AT5G54830	AT3G11100	AT1G35320	AT5G58600	AT1G60670	AT5G55500	AT5G47790	AT5G53060	AT2G46930	AT2G05210
AT1G54060	AT2G31340	AT5G57970	AT1G01260	AT5G51570	AT5G39980	AT3G10800	AT3G53390	AT1G72990	AT1G56000	AT2G05160	AT2G18560
AT1G04300	AT2G43900	AT3G05100	AT5G05870	AT4G09140	AT1G47490	AT5G48030	AT5G58510	AT1G35560	AT2G02730	AT2G16250	AT3G28670
AT5G47420	AT3G53090	AT1G54060	AT1G09100	AT2G41710	AT5G56140	AT1G29170	AT2G03340	AT1G35220	AT1G62085	AT3G24200	AT1G14690
AT3G01300	AT1G29850	AT3G51830	AT3G15610	AT1G76320	AT1G61730	AT2G01680	AT1G55270	AT2G02780	AT1G67792	AT5G18770	AT3G02150
AT5G16210	AT2G41770	AT1G10700	AT3G19640	AT3G10960	AT1G56290	AT3G05380	AT2G31820	AT2G33360	AT5G46490	AT2G40700	AT5G51730
AT4G36190	AT1G80480	AT2G47210	AT5G23330	AT3G45900	AT2G18520	AT3G17712	AT3G51620	AT2G36480	AT3G63340	AT3G61620	AT3G10390
AT1G06770	AT1G13730	AT1G56560	AT3G52280	AT4G16144	AT2G32410	AT5G23490	AT1G04710	AT2G45880	AT5G52580	AT1G50000	AT3G49880
AT1G17790	AT5G16000	AT3G21280	AT4G36032	AT2G46900	AT3G01330	AT5G41360	AT5G44290	AT5G46400	AT5G66180	AT4G35560	AT4G15180
AT5G47490	AT5G63120	AT5G18680	AT2G40150	AT4G39150	AT3G27010	AT4G02405	AT1G22570	AT5G53020	AT2G41790	AT5G05920	AT3G06670
AT3G07890	AT4G26870	AT1G20270	AT1G49180	AT5G62560	AT1G30825	AT1G18210	AT4G17615	AT1G03960	AT1G22060	AT5G58550	AT3G15090
AT1G23330	AT1G08010	AT1G27700	AT3G21360	AT2G18915	AT4G32050	AT1G71920	AT1G04950	AT4G35940	AT2G13290	AT5G09410	AT3G61980
AT1G32490	AT1G78620	AT3G14960	AT5G50820	AT1G23960	AT5G61570	AT2G02230	AT1G55080	AT3G06910	AT3G59330	AT5G06850	AT4G16430
AT1G48635	AT3G54080	AT1G26230	AT1G52140	AT5G09230	AT2G04080	AT5G65710	AT2G05260	AT3G45750	AT4G18465	AT2G26570	AT4G25835
AT5G20070	AT1G03365	AT1G05600	AT1G01710	AT2G40410	AT5G65830	AT1G19010	AT2G47020	AT5G37590	AT2G43900	AT1G80810	AT1G76150
AT4G01040	AT1G68990	AT1G06770	AT1G76700	AT3G20070	AT1G59830	AT1G31920	AT3G52260	AT5G65710	AT5G11350	AT5G09690	AT1G54340
AT1G13100	AT5G05970	AT1G14200	AT1G78690	AT4G33920	AT4G14500	AT3G44850	AT1G07970	AT1G80900	AT1G56610	AT5G55760	AT2G27100
AT4G35560	AT3G49000	AT2G25560	AT3G21175	AT5G57070	AT2G01750	AT4G39740	AT5G12040	AT2G02148	AT4G03115	AT3G46790	AT1G48950
AT5G24310	AT4G09520	AT3G12940	AT2G40935	AT2G04540	AT2G21120	AT4G39150	AT1G70610	AT2G46915	AT4G23840	AT4G35840	AT3G44160
AT1G05270	AT5G57590	AT3G48280	AT3G48780	AT3G02860	AT4G23330	AT2G20680	AT2G30530	AT3G27530	AT2G25560	AT3G27320	AT5G14270
AT2G43210	AT1G73720	AT3G56270	AT5G61570	AT2G01480	AT5G03500	AT5G45030	AT2G41190	AT2G20300	AT3G04750	AT4G00990	AT5G65687
AT4G24630	AT5G13560	AT3G62050	AT2G23200	AT5G01450	AT1G73350	AT5G54890	AT1G08720	AT2G32970	AT3G19280	AT5G46560	AT5G40170
AT3G03720	AT2G42300	AT1G33270	AT3G63270	AT5G20080	AT1G73090	AT2G42120	AT3G26920	AT3G13672	AT3G57120	AT4G03430	AT5G51280
AT5G63710	AT2G36250	AT5G56900	AT5G24430	AT2G33600	AT4G18880	AT1G34190	AT1G18745	AT4G33490	AT5G37530	AT5G09400	AT2G01060
AT2G20900	AT3G55560	AT1G08460	AT5G06770	AT4G35600	AT5G07610	AT3G63260	AT4G29490	AT4G12680	AT1G15710	AT2G39840	AT3G13235
AT1G29170	AT5G03660	AT2G27340	AT4G24500	AT5G27320	AT1G14770	AT1G10350	AT1G58350	AT4G36140	AT4G02600	AT3G13235	AT3G12360
AT1G67690	AT5G04280	AT1G68080	AT5G59450	AT5G54780	AT3G56450	AT2G02730	AT1G32150	AT5G24750	AT1G74700	AT4G30890	AT4G15430
AT5G14700	AT4G28210	AT4G18465	AT2G42400	AT2G25710	AT5G14080	AT5G09390	AT1G15240	AT1G66510	AT1G31010	AT5G13560	AT3G62560
AT5G23680	AT3G06820	AT5G22780	AT1G80190	AT5G26940	AT1G02990	AT1G16590	AT1G17970	AT1G17070	AT1G76720	AT1G27600	AT4G00750
AT1G07250	AT4G16690	AT1G13190	AT3G53410	AT3G52290	AT1G13940	AT1G48780	AT1G69910	AT1G16020	AT3G46920	AT3G14400	AT4G14570
AT1G29550	AT4G26610	AT1G10180	AT5G01510	AT4G25660	AT1G59980	AT2G40120	AT4G25520	AT1G80170	AT2G24830	AT4G18905	AT1G78882
AT1G78690	AT3G58840	AT2G11520	AT3G13224	AT3G03740	AT3G04310	AT5G19310	AT4G30360	AT3G48710	AT4G32050	AT5G01510	AT2G39950
AT4G01090	AT5G23520	AT4G28570	AT1G04590	AT1G69330	AT3G47700	AT4G01840	AT1G65950	AT1G71840	AT2G46180	AT1G47056	AT1G27660
AT5G55400	AT5G53770	AT5G22120	AT1G16340	AT3G13672	AT3G55840	AT4G35740	AT3G58050	AT2G40930	AT5G51940	AT3G46640	AT1G48310
AT1G34190	AT2G21540	AT1G64628	AT1G55520	AT1G67690	AT5G04250	AT1G77720	AT5G17690	AT4G34430	AT4G16444	AT3G59410	AT1G69550
AT2G17150	AT5G06180	AT2G35900	AT1G15230	AT2G27310	AT5G19200	AT2G36350	AT5G45020	AT3G10490	AT4G24470	AT1G58250	AT1G77850
AT3G04870	AT3G51820	AT5G26610	AT3G02700	AT5G58003	AT5G65590	AT4G35870	AT5G54090	AT2G29510	AT4G26720	AT4G25520	AT4G22990
AT1G53240	AT4G26500	AT2G01070	AT3G27960	AT5G19480	AT2G22420	AT5G16820	AT2G04550	AT5G17070	AT5G22330	AT3G14960	AT5G60860
AT2G41960	AT1G34430	AT3G13350	AT3G54950	AT4G35050	AT3G16750	AT1G02960	AT2G45690	AT2G32320	AT2G26460	AT1G51540	AT1G54570
AT1G07870	AT4G33890	AT1G11800	AT3G58690	AT1G71100	AT3G30380	AT3G54230	AT3G14020	AT2G20000	AT5G45020	AT3G03305	AT3G17250
AT1G19010	AT1G04260	AT3G06340	AT5G17690	AT2G17390	AT1G10180	AT5G23880	AT3G14090	AT4G26640	AT2G33990	AT2G01680	AT4G21530
AT2G34840	AT3G24030	AT1G49980	AT4G33495	AT5G05140	AT3G59110	AT3G02490	AT4G16280	AT4G13630	AT3G20770	AT4G37630	AT5G02670
AT3G14020	AT1G71900	AT2G17020	AT2G43400	AT5G53470	AT5G11000	AT3G20320	AT4G17620	AT1G15530	AT1G07380	AT5G19740	AT5G15510
AT3G12012	AT5G27450	AT3G08910	AT4G08500	AT2G23420	AT1G10320	AT5G50320	AT1G09700	AT3G20780	AT3G22980	AT1G30810	AT1G07080
AT1G61620	AT1G06820	AT1G09160	AT1G67590	AT2G42160	AT1G69060	AT5G62865	AT1G18610	AT4G18520	AT2G22450	AT1G34110	AT3G58460
AT4G28220	AT5G13680	AT3G02660	AT2G36740	AT1G33050	AT2G44980	AT3G16310	AT1G72990	AT5G03180	AT1G12050	AT2G37550	AT3G03773
AT2G32970	AT3G09970	AT2G30720	AT3G16170	AT3G11880	AT2G45100	AT2G01130	AT4G26980	AT5G16820	AT1G53350	AT3G19515	AT1G34120
AT5G01620	AT2G39280	AT2G32710	AT1G44780	AT2G17520	AT5G48530	AT2G26470	AT3G17250	AT5G21970	AT2G03270	AT4G02020	AT2G23755
AT5G50420	AT1G80690	AT3G04460	AT3G55640	AT3G22110	AT5G10550	AT3G06290	AT4G27910	AT1G24764	AT3G27460	AT4G09340	AT2G43850
AT1G75990	AT2G35900	AT1G04710	AT4G36710	AT4G16210	AT2G30460	AT3G30841	AT5G24750	AT5G60210	AT3G63240	AT1G08710	AT3G26600
AT5G22320	AT3G29375	AT1G06050	AT3G26410	AT1G78660	AT4G18910	AT4G16480	AT5G63630	AT3G21390	AT5G24970	AT5G49880	AT4G13345
AT3G51990	AT3G57880	AT5G54650	AT5G35670	AT4G14600	AT5G07340	AT3G22990	AT2G38180	AT5G21010	AT1G64990	AT1G57680	AT3G21175
AT4G02210	AT5G10620	AT1G27370	AT5G45380	AT5G23590	AT1G09800	AT1G77220	AT2G46320	AT1G05910	AT5G14420	AT5G62600	AT5G52210
AT4G14520	AT1G69010	AT4G11980	AT5G47810	AT1G31280	AT1G22860	AT5G05987	AT4G00500	AT2G33490	AT2G22100	AT1G55460	AT1G26210
AT5G54730	AT1G07000	AT1G06630	AT5G56460	AT5G41110	AT1G70740	AT4G20410	AT5G23150	AT3G29310	AT5G45610	AT4G09140	AT1G56440
AT5G24890	AT1G07745	AT3G22104	AT1G06700	AT1G28120	AT2G24630	AT1G09060	AT2G19830	AT2G28140	AT5G17890	AT5G12400	AT1G77500
AT1G06050	AT1G80810	AT5G40250	AT4G20280	AT1G12760	AT1G06800	AT1G51600	AT1G28050	AT2G39690	AT5G63320	AT2G39260	AT5G52010
AT1G19480	AT2G02148	AT3G16740	AT4G39240	AT1G07260	AT4G23060	AT5G18260	AT5G58270	AT4G11450	AT5G67440	AT3G20540	AT4G11800
AT2G24520	AT3G57710	AT4G25520	AT1G80810	AT1G59980	AT4G00090	AT5G45190	AT4G39370	AT5G02370	AT1G55120	AT5G51690	AT2G39080
AT4G33130	AT4G17180	AT5G60370	AT2G17110	AT1G73310	AT1G73720	AT2G39810	AT4G08320	AT1G53710	AT1G55280	AT1G53710	AT4G35270
AT5G24970	AT5G06710	AT5G64730	AT2G19260	AT2G39100	AT5G11890	AT1G60560	AT5G41480	AT5G25510	AT1G73320	AT4G14360	AT5G26770
AT5G56780	AT5G14080	AT2G25740	AT2G19430	AT3G18620	AT1G27370	AT3G23210	AT2G44950	AT4G28630	AT2G33835	AT4G14000	AT4G30790
AT1G09980	AT5G19920	AT5G17690	AT2G45010	AT3G25610	AT1G31360	AT3G53090	AT2G42280	AT1G74950	AT4G30000	AT3G22840	AT1G31175
AT3G01170	AT4G17300	AT5G20170	AT2G44270	AT5G14080	AT3G22810	AT3G53320	AT4G32120	AT1G77020	AT4G11110	AT3G51110	AT2G39740
AT3G21630	AT1G08470	AT3G03070	AT2G48000	AT5G61930	AT4G38480	AT4G09060	AT5G66210	AT2G20780	AT1G33400	AT3G62150	AT4G16070
AT4G31170	AT4G26720	AT1G53090	AT2G20830	AT5G10050	AT5G16820	AT3G21140	AT2G19470	AT5G58300	AT2G33320	AT5G22780	AT1G50730
AT4G21460	AT5G57270	AT2G36480	AT3G21630	AT2G40120	AT3G01435	AT2G28600	AT1G16540	AT2G32850	AT5G48370	AT4G20020	AT2G44430
AT1G58230	AT1G01930	AT3G44610	AT1G64400	AT3G60070	AT4G09520	AT3G04810	AT1G53350	AT4G28600	AT5G57210	AT1G77290	AT5G06180
AT1G72940	AT1G78650	AT4G24200	AT1G68540	AT5G35580	AT5G10790	AT5G42970	AT1G68940	AT4G31600	AT1G71710	AT3G04140	AT3G58530
AT4G39560	AT1G80510	AT1G25375	AT3G45100	AT5G50820	AT2G23940	AT2G37420	AT2G26000	AT1G08760	AT3G56050	AT2G33990	AT5G27650
AT5G28900	AT2G20635	AT1G25580	AT4G01880	AT1G20575	AT4G35020	AT4G18880	AT1G21640	AT2G27110	AT3G53570	AT4G28310	AT3G19570
AT1G74120	AT5G07950	AT2G15900	AT4G15520	AT5G66200	AT1G62590	AT5G47580	AT1G10610	AT3G03360	AT1G80040	AT5G04930	AT5G58150
AT3G07980	AT5G20170	AT2G39910	AT5G21040	AT5G65380	AT3G01400	AT2G33990	AT3G25590	AT5G49220	AT5G39040	AT5G20300	AT1G04130
AT3G44820	AT4G15520	AT4G26610	AT1G07615	AT3G15390	AT5G22400	AT3G56850	AT3G61570	AT3G10360	AT3G14410	AT2G26460	AT1G71710
AT3G63280	AT1G72050	AT1G45050	AT1G56310	AT3G27460	AT5G51840	AT3G12180	AT4G18530	AT5G42470	AT3G01200	AT5G56460	AT3G23100
AT1G13000	AT1G69800	AT3G12200	AT4G02485	AT4G27350	AT5G28300	AT5G55500	AT5G19840	AT3G05270	AT4G35740	AT1G33060	AT3G27010
AT1G13990	AT1G18745	AT5G47730	AT1G72420	AT5G56210	AT1G49780	AT5G23710	AT3G11620	AT1G27450	AT5G56450	AT3G58050	AT3G53240
AT3G02280	AT2G19170	AT2G38050	AT2G03620	AT3G49800	AT3G47690	AT1G27900	AT4G37130	AT4G02150	AT2G06005	AT3G10070	AT2G14740
AT5G15680	AT3G10390	AT1G05630	AT3G61460	AT3G54690	AT5G02470	AT1G75010	AT5G40740	AT2G21470	AT2G13690	AT4G39370	AT3G60850
AT5G16680	AT4G39920	AT1G74300	AT2G23890	AT3G48195	AT1G61030	AT3G46510	AT1G18900	AT5G67560	AT4G24450	AT5G20170	AT3G63120
AT2G26780	AT5G63080	AT2G04890	AT1G76150	AT1G16220	AT4G25835	AT3G04470	AT2G36960	AT2G03240	AT5G15280	AT5G45610	AT4G23860
AT1G22860	AT5G15850	AT2G24440	AT1G19440	AT5G57210	AT1G21710	AT3G06960	AT2G45280	AT3G08840	AT5G24260	AT3G17470	AT4G29830
AT5G41180	AT4G35910	AT4G12710	AT3G57550	AT1G13460	AT4G15880	AT2G01220	AT1G14230	AT5G18420	AT2G32970	AT3G02320	AT5G58430
AT3G25560	AT3G05710	AT1G53040	AT4G01000	AT1G54060	AT1G55830	AT3G50780	AT2G39740	AT5G51940	AT1G61850	AT5G07940	AT5G50380
AT1G13090	AT5G23710	AT5G51700	AT3G57030	AT1G10150	AT5G22780	AT4G01860	AT3G19780	AT1G03250	AT4G29960	AT1G79970	AT4G29120
AT3G07440	AT5G11240	AT5G20590	AT1G56180	AT1G45231	AT5G23490	AT5G09260	AT4G19900	AT1G25375	AT1G47230	AT2G24755	AT3G07890
AT4G30340	AT2G03430	AT3G13320	AT5G05930	AT3G03310	AT5G63440	AT5G10940	AT1G18740	AT1G34750	AT1G13460	AT1G61850	AT5G50410
AT1G48450	AT3G57190	AT2G46930	AT3G59800	AT3G56830	AT1G16540	AT5G19320	AT4G17080	AT4G23180	AT1G54090	AT5G14310	AT4G36400
AT3G01930	AT4G32250	AT1G79670	AT1G80900	AT4G30520	AT1G62305	AT3G27570	AT5G52510	AT4G12610	AT2G27200	AT5G40740	AT3G20310
AT5G20050	AT2G45010	AT2G26260	AT2G40120	AT5G40270	AT2G42960	AT5G08010	AT5G58440	AT1G77580	AT4G22980	AT3G49060	AT1G16020
AT4G13020	AT1G16970	AT5G12390	AT3G07980	AT5G53060	AT3G17250	AT5G48330	AT5G49890	AT5G58530	AT5G02030	AT1G76510	AT1G63850
AT2G39660	AT1G75420	AT1G15215	AT3G57965	AT3G60260	AT3G20170	AT5G44450	AT5G42940	AT5G01810	AT3G02080	AT5G14270	AT5G26210
AT1G21160	AT3G49180	AT1G19430	AT5G01850	AT1G03140	AT5G19830	AT5G27320	AT4G37880	AT1G58060	AT5G46750	AT2G31260	AT2G27950
AT1G29820	AT2G32390	AT2G18560	AT5G41110	AT1G28410	AT5G63630	AT5G64200	AT5G51450	AT1G72470	AT3G02130	AT4G19610	AT4G34070
AT1G70530	AT5G48910	AT5G64470	AT5G63630	AT5G23720	AT2G30105	AT5G42920	AT3G55980	AT2G45500	AT1G24764	AT1G49340	AT1G60995
AT3G46220	AT2G14680	AT1G32360	AT1G27100	AT1G62730	AT3G14750	AT4G21100	AT2G39750	AT3G11690	AT5G20200	AT4G11860	AT5G22510
AT4G22580	AT5G63520	AT1G03610	AT2G03240	AT4G16280	AT5G13220	AT5G11380	AT1G29300	AT5G12900	AT2G26970	AT5G15020	AT2G32900
AT5G53540	AT4G26000	AT3G45242	AT2G27590	AT5G53920	AT5G46150	AT3G14980	AT1G63130	AT3G58840	AT3G62370	AT4G17650	AT2G17540
AT1G13170	AT1G70610	AT4G28480	AT1G20575	AT2G20780	AT2G48100	AT5G25270	AT1G69550	AT4G25360	AT1G32940	AT1G34220	AT5G03530
AT2G01350	AT1G10060	AT5G01960	AT3G53620	AT3G14830	AT3G48070	AT5G58230	AT2G40810	AT3G63270	AT3G55840	AT3G02950	AT1G62810
AT2G19940	AT1G61690	AT3G47490	AT5G18670	AT1G66340	AT1G05630	AT3G13800	AT4G13070	AT4G17570	AT1G50260	AT5G62650	AT5G56130
AT2G24420	AT1G66510	AT1G80910	AT5G40140	AT2G21190	AT1G73750	AT5G04990	AT5G07710	AT4G32010	AT2G14740	AT4G11270	AT4G24810
AT5G10560	AT2G24690	AT5G14270	AT1G12970	AT4G29310	AT2G25310	AT5G36250	AT1G06770	AT1G56590	AT2G32450	AT1G09150	AT4G36440
AT3G52610	AT3G01610	AT4G38250	AT1G45150	AT1G50730	AT1G43620	AT1G29960	AT3G57710	AT1G02410	AT1G51350	AT1G71340	AT5G56650
AT2G36950	AT3G07740	AT1G62910	AT1G71170	AT1G05900	AT2G44820	AT3G10390	AT5G65240	AT5G09860	AT1G07080	AT1G58060	AT3G09570
AT1G24300	AT3G20910	AT3G27460	AT1G33970	AT5G06960	AT1G02260	AT5G14140	AT3G07190	AT4G32620	AT3G26000	AT2G47510	AT5G07290
AT5G66210	AT4G28230	AT5G18390	AT3G05700	AT1G54150	AT3G06780	AT1G13120	AT3G59470	AT3G23540	AT4G18380	AT1G26170	AT3G19950
AT3G01610	AT5G08550	AT5G53020	AT3G01435	AT2G26920	AT5G44200	AT5G41940	AT4G32050	AT5G24360	AT5G66100	AT2G42280	AT3G18640
AT3G45890	AT5G62470	AT4G22580	AT5G55000	AT2G34840	AT2G04890	AT4G00830	AT3G63000	AT4G24610	AT1G45150	AT1G72560	AT1G55590
AT4G28570	AT1G28060	AT5G57270	AT4G37880	AT5G08710	AT3G26600	AT5G11900	AT5G06560	AT5G13360	AT3G08020	AT5G05680	AT1G80400
AT5G18610	AT1G47500	AT4G22540	AT2G44680	AT3G19950	AT4G14240	AT2G19640	AT3G23710	AT1G18900	AT4G35510	AT3G55200	AT2G32580
AT5G43560	AT2G25100	AT1G75370	AT1G08350	AT1G31190	AT4G27610	AT1G63500	AT1G11090	AT1G22870	AT1G74160	AT3G12200	AT2G22910
AT1G58100	AT4G22920	AT2G38670	AT3G03590	AT5G05610	AT1G27850	AT1G18360	AT3G03590	AT1G51965	AT3G17750	AT1G79090	AT2G47620
AT3G29075	AT5G23580	AT2G29050	AT3G49350	AT3G26618	AT2G30280	AT5G26731	AT4G01370	AT1G74710	AT4G08500	AT2G44160	AT2G27490
AT2G23080	AT1G10450	AT3G02860	AT4G26070	AT3G63260	AT4G24500	AT1G68020	AT2G38630	AT1G76580	AT5G01560	AT4G34110	AT5G55910
AT3G12480	AT1G73020	AT3G17670	AT4G33940	AT2G04940	AT1G22920	AT1G67440	AT2G23520	AT2G26470	AT3G61180	AT4G33430	AT5G18420
AT5G58270	AT3G21100	AT4G14740	AT2G32450	AT4G16430	AT3G17440	AT4G39540	AT3G20620	AT2G34450	AT5G53800	AT5G65760	AT1G08770
AT5G12230	AT3G01850	AT1G69010	AT4G27350	AT2G02400	AT3G47290	AT2G44530	AT1G21280	AT4G32272	AT4G10750	AT3G53430	AT1G34110
AT5G67500	AT3G50910	AT1G67440	AT4G19006	AT2G04550	AT4G14910	AT2G17030	AT5G20170	AT5G13680	AT3G07020	AT3G48070	AT3G51050
AT2G23780	AT5G51140	AT1G78800	AT2G02370	AT2G25100	AT1G34190	AT2G44200	AT1G58200	AT4G29910	AT5G61360	AT1G64142	AT1G14560
AT4G27050	AT2G25670	AT5G06910	AT2G17640	AT5G23710	AT1G45180	AT5G12220	AT1G24265	AT5G60300	AT3G17880	AT4G15840	AT1G15970
AT1G80850	AT1G74240	AT5G11910	AT1G17130	AT2G01930	AT1G74450	AT5G41220	AT2G44580	AT1G08125	AT1G04970	AT1G48950	AT4G08500
AT4G13150	AT2G01330	AT3G61210	AT1G05430	AT1G49950	AT4G28550	AT5G45610	AT3G07930	AT2G16900	AT3G26810	AT3G55270	AT4G31200
AT1G60995	AT2G01750	AT3G52570	AT3G19510	AT5G02800	AT1G27840	AT1G22610	AT1G55980	AT3G12140	AT5G08010	AT1G09870	AT4G31670
AT1G33330	AT4G28550	AT3G53030	AT3G60950	AT5G64760	AT3G59950	AT1G09900	AT1G55090	AT1G13030	AT2G40570	AT1G04910	AT1G67170
AT4G11410	AT5G51770	AT4G12070	AT2G43570	AT5G19485	AT4G16566	AT3G27930	AT4G28760	AT1G23800	AT1G01420	AT3G04240	AT4G32840
AT4G32600	AT1G55460	AT3G11950	AT5G41180	AT4G02610	AT5G50320	AT4G16440	AT5G25150	AT5G67100	AT1G55750	AT1G08420	AT5G37720
AT1G56180	AT1G67320	AT5G18950	AT2G16400	AT2G01100	AT5G45190	AT5G58520	AT1G03950	AT1G54510	AT2G15900	AT2G28320	AT1G67720
AT1G07510	AT3G06150	AT1G22040	AT5G54540	AT1G13000	AT5G56340	AT5G61150	AT5G53570	AT1G77140	AT5G49220	AT3G09970	AT1G78590
AT1G55090	AT2G18245	AT1G56720	AT3G19650	AT4G16490	AT3G12200	AT1G10720	AT1G72855	AT5G51690	AT5G36230	AT1G10170	AT4G14713
AT5G63910	AT5G66380	AT2G36240	AT5G62910	AT5G39510	AT4G31790	AT2G45880	AT3G61800	AT1G79720	AT1G61010	AT5G05800	AT1G65410
AT1G14840	AT5G04060	AT3G47590	AT3G07565	AT4G17620	AT2G39840	AT4G10070	AT4G02410	AT2G19170	AT3G10980	AT3G13440	AT1G31920
AT4G36940	AT3G05520	AT3G14860	AT2G34310	AT5G43880	AT4G36480	AT5G19680	AT5G08270	AT3G03110	AT3G60510	AT4G17950	AT5G19960
AT5G07290	AT5G14440	AT2G02730	AT1G04960	AT4G31420	AT4G15570	AT3G58180	AT4G14240	AT2G25610	AT1G07770	AT5G13590	AT1G31360
AT2G23740	AT2G30280	AT3G59140	AT3G44940	AT2G36950	AT3G55920	AT3G18380	AT3G07580	AT1G20780	AT1G65950	AT2G45260	AT1G34270
AT5G63200	AT4G37280	AT4G37190	AT5G25070	AT3G53000	AT1G10870	AT1G60170	AT4G35220	AT4G32050	AT2G29580	AT5G58440	AT3G12940
AT1G53190	AT2G32760	AT2G43080	AT2G41020	AT3G52210	AT1G55250	AT1G17690	AT3G10390	AT3G54430	AT2G46320	AT1G16680	AT3G53130
AT5G10290	AT2G35360	AT1G14590	AT3G10630	AT5G13160	AT1G61980	AT3G18440	AT2G26570	AT3G12340	AT3G23210	AT1G30000	AT1G27900
AT3G06410	AT3G60080	AT4G12300	AT1G32150	AT3G63270	AT5G19180	AT5G10240	AT1G54260	AT3G16620	AT1G73980	AT3G62140	AT5G45900
AT5G04930	AT1G28410	AT4G28630	AT1G56423	AT1G70340	AT3G48880	AT1G80550	AT3G21530	AT2G28350	AT3G07180	AT3G11590	AT1G60560
AT1G73880	AT1G67890	AT5G09740	AT4G11330	AT1G77020	AT5G44040	AT1G70180	AT1G05160	AT2G35880	AT2G45160	AT4G10730	AT3G23160
AT4G19010	AT1G67190	AT5G37380	AT5G52430	AT2G35360	AT1G77440	AT3G55520	AT1G32810	AT1G25540	AT3G06670	AT1G80000	AT2G03620
AT4G32360	AT3G19840	AT2G40260	AT5G58480	AT2G38000	AT1G19170	AT4G35140	AT4G24530	AT5G52280	AT3G12640	AT3G02065	AT2G26350
AT5G12840	AT1G50620	AT3G48195	AT1G01350	AT3G57390	AT5G20680	AT4G39570	AT5G40270	AT2G40700	AT2G42280	AT3G25680	AT5G06100
AT1G03950	AT1G72990	AT3G48800	AT4G07950	AT5G11030	AT3G06240	AT5G48340	AT5G45300	AT3G19400	AT1G18740	AT3G63500	AT4G25610
AT3G12020	AT3G15140	AT3G53950	AT3G20650	AT1G15860	AT3G60510	AT5G41950	AT1G17820	AT5G53000	AT5G09410	AT3G06440	AT5G18290
AT5G60580	AT5G51050	AT1G10210	AT4G37432	AT2G30350	AT1G52370	AT2G25010	AT5G40520	AT5G06460	AT1G22310	AT1G50660	AT5G54650
AT5G63020	AT1G75140	AT1G62150	AT5G09230	AT3G09560	AT1G13170	AT3G08840	AT3G26030	AT1G65560	AT2G45280	AT5G13640	AT3G63090
AT5G58380	AT2G41520	AT2G01330	AT4G32320	AT3G27610	AT5G46840	AT3G12590	AT5G19760	AT3G52260	AT3G19780	AT3G62300	AT4G28370
AT4G00500	AT4G02820	AT5G20450	AT4G21190	AT1G12120	AT3G59090	AT3G54170	AT3G15160	AT5G02010	AT3G60220	AT4G17060	AT5G57160
AT1G61180	AT5G08370	AT5G49960	AT5G02150	AT4G30080	AT4G31420	AT1G61980	AT3G13070	AT3G09350	AT1G56423	AT1G03770	AT5G58980
AT5G03340	AT5G54890	AT5G67170	AT1G52540	AT5G06750	AT5G05660	AT2G14740	AT2G02400	AT1G16270	AT2G47020	AT1G23170	AT5G07980
AT4G31080	AT5G08420	AT1G09940	AT3G26700	AT2G18350	AT5G04920	AT4G38980	AT1G78110	AT2G36200	AT5G17410	AT3G12550	AT5G15280
AT4G27940	AT1G79820	AT2G42620	AT5G65400	AT1G07480	AT1G02740	AT5G44200	AT4G11330	AT4G17100	AT1G05470	AT4G12680	AT1G64580
AT3G05210	AT2G02790	AT3G06660	AT4G30240	AT1G21200	AT1G17520	AT1G72330	AT2G26190	AT1G30240	AT2G38000	AT2G40930	AT1G73460
AT3G46530	AT2G40930	AT3G63270	AT5G67530	AT3G50430	AT1G26520	AT1G20640	AT2G39550	AT5G04220	AT2G41620	AT2G44140	AT1G76580
AT3G46980	AT5G24360	AT3G01202	AT4G30400	AT4G03250	AT4G34360	AT1G74680	AT4G37440	AT1G79730	AT4G13980	AT4G09680	AT2G06040
AT5G18200	AT5G41480	AT4G04210	AT2G28130	AT3G56130	AT5G17240	AT1G45231	AT1G25540	AT4G35550	AT3G54190	AT1G71920	AT2G25560
AT5G22000	AT1G02560	AT5G62880	AT3G07740	AT1G33700	AT5G20360	AT1G68980	AT1G69800	AT1G14300	AT1G21560	AT5G47750	AT3G04110
AT2G38840	AT4G26620	AT5G03415	AT5G50890	AT1G69060	AT5G40550	AT2G44600	AT5G54180	AT4G16650	AT5G67610	AT2G17700	AT3G12810
AT3G20720	AT3G29160	AT5G41370	AT5G53000	AT5G17570	AT5G44150	AT4G00590	AT2G44020	AT1G71170	AT1G53510	AT1G05470	AT4G02410
AT3G28430	AT3G04770	AT5G62030	AT5G66120	AT5G49610	AT5G65687	AT5G04110	AT3G58690	AT3G20010	AT5G50210	AT5G08390	AT4G21720
AT4G32620	AT5G35910	AT4G23640	AT3G54990	AT5G57160	AT5G24450	AT3G07300	AT2G14530	AT5G12220	AT1G22970	AT1G51720	AT5G42140
AT1G49380	AT2G17630	AT2G21500	AT1G26570	AT1G27150	AT3G01300	AT2G24330	AT1G63360	AT2G32600	AT5G66380	AT3G23510	AT4G03200
AT1G76030	AT3G13360	AT5G35930	AT1G34750	AT3G56450	AT5G67610	AT2G26570	AT4G00060	AT5G13970	AT1G02145	AT3G46980	AT3G15355
AT5G53570	AT4G30240	AT1G75850	AT1G68795	AT5G65290	AT1G49360	AT3G55450	AT4G18140	AT5G49530	AT2G24520	AT5G14620	AT4G00500
AT3G15430	AT5G27320	AT1G28390	AT5G03070	AT2G25560	AT2G21710	AT2G02570	AT1G68070	AT1G12430	AT3G10390	AT1G56610	AT4G13730
AT2G36360	AT1G18480	AT2G14850	AT3G07270	AT2G43040	AT2G44260	AT5G10560	AT3G04490	AT1G30000	AT3G10550	AT2G26000	AT3G02290
AT5G65460	AT5G28290	AT5G11150	AT2G03510	AT4G14750	AT3G50080	AT3G11590	AT3G53710	AT3G11880	AT5G63080	AT2G38185	AT5G47430
AT1G21790	AT2G06990	AT1G78915	AT2G36900	AT1G72990	AT5G05760	AT1G30570	AT4G37320	AT5G15270	AT1G27700	AT5G34930	AT1G07200
AT3G04740	AT3G22590	AT2G43180	AT2G17970	AT3G58020	AT5G50230	AT1G01440	AT5G07890	AT1G06910	AT3G04810	AT2G45315	AT3G19740
AT5G58190	AT5G19485	AT2G46735	AT3G47820	AT1G09910	AT2G32760	AT4G11240	AT2G30990	AT2G32250	AT1G32240	AT5G11150	AT5G62650
AT2G14680	AT1G49840	AT4G35580	AT4G04695	AT5G25050	AT1G53720	AT4G08930	AT5G24450	AT4G02710	AT4G00290	AT3G58640	AT4G34540
AT2G30580	AT2G27090	AT1G17930	AT5G07610	AT4G32150	AT2G36740	AT1G79060	AT3G06180	AT5G37190	AT5G53350	AT1G28420	AT2G43900
AT3G14090	AT2G47620	AT2G42960	AT1G13770	AT5G16810	AT3G26700	AT2G25580	AT3G10550	AT4G13400	AT3G60030	AT5G24320	AT5G13680
AT5G27320	AT5G51450	AT5G38590	AT1G67560	AT5G47420	AT3G03560	AT3G52660	AT2G01440	AT4G14950	AT5G38880	AT2G44900	AT3G08760
AT5G04920	AT5G56590	AT3G01850	AT2G29590	AT2G04400	AT5G64610	AT4G14310	AT5G07290	AT5G13160	AT5G25080	AT4G24390	AT4G02820
AT3G60080	AT5G42000	AT4G35880	AT5G59560	AT5G05060	AT5G46750	AT3G18640	AT1G16680	AT1G19710	AT3G59910	AT4G29910	AT4G24270
AT4G05420	AT1G16870	AT3G06850	AT2G46620	AT2G38780	AT1G36070	AT1G71240	AT2G41020	AT3G08910	AT2G44710	AT2G33051	AT5G02800
AT1G70610	AT2G38950	AT1G11410	AT3G60510	AT1G29840	AT1G76270	AT2G41520	AT4G12710	AT5G58410	AT1G54060	AT3G12940	AT1G64385
AT1G27340	AT1G15480	AT1G49350	AT4G12130	AT5G45300	AT2G44600	AT5G10600	AT4G29830	AT1G19100	AT2G38440	AT3G23160	AT3G28430
AT5G01030	AT2G40760	AT5G14530	AT5G57890	AT3G51370	AT4G25440	AT1G10120	AT1G58360	AT1G56310	AT3G14980	AT4G31570	AT2G31280
AT3G47990	AT2G36430	AT1G14380	AT5G40760	AT1G10820	AT5G06000	AT4G32600	AT1G50500	AT4G15850	AT5G15030	AT4G34340	AT5G59880
AT5G59030	AT2G45630	AT1G29820	AT4G26610	AT3G14075	AT3G45770	AT1G63490	AT1G80000	AT4G23540	AT1G63290	AT1G22060	AT1G55090
AT2G15860	AT5G44650	AT2G26460	AT3G58010	AT2G32760	AT4G17570	AT2G30100	AT5G49650	AT1G63490	AT1G59520	AT1G29750	AT5G55580
AT3G13226	AT4G02220	AT3G18640	AT1G63170	AT1G11090	AT3G54790	AT1G06910	AT5G14430	AT2G20010	AT5G13590	AT3G20620	AT4G19640
AT1G16690	AT5G27840	AT3G13062	AT2G38880	AT1G77480	AT4G08790	AT1G71990	AT1G31814	AT4G11640	AT2G21230	AT5G47790	AT1G59910
AT1G32340	AT2G26060	AT2G20650	AT4G29960	AT4G35510	AT2G39940	AT2G18520	AT2G03270	AT3G45900	AT2G29690	AT1G60560	AT2G17150
AT1G45231	AT3G42630	AT4G38230	AT3G14180	AT5G37660	AT3G19650	AT4G21320	AT2G25580	AT1G27960	AT2G41350	AT3G06480	AT5G23130
AT3G45830	AT2G17570	AT5G56460	AT2G14115	AT3G02280	AT1G05060	AT4G21430	AT3G06210	AT1G73970	AT5G12430	AT2G17110	AT1G49050
AT4G12680	AT4G05400	AT5G42940	AT3G20110	AT5G11350	AT3G07220	AT5G60280	AT5G37190	AT5G65180	AT1G56590	AT2G31580	AT2G27285
AT1G54340	AT2G24100	AT1G03970	AT4G28070	AT5G46410	AT1G34210	AT3G57860	AT3G58640	AT2G19950	AT5G06440	AT3G07610	AT5G46170
AT1G02305	AT3G20650	AT1G48280	AT5G02670	AT1G08720	AT5G10780	AT4G20340	AT2G23980	AT2G17900	AT1G68720	AT4G14713	AT2G28200
AT5G08590	AT2G25480	AT2G25420	AT5G35370	AT1G12450	AT2G13540	AT4G34280	AT5G61500	AT2G25560	AT5G23570	AT5G53930	AT1G55880
AT3G14920	AT1G48950	AT4G16250	AT3G21650	AT3G27960	AT3G13030	AT5G19430	AT1G56000	AT2G36350	AT5G62940	AT1G12970	AT1G30130
AT1G55325	AT3G15115	AT5G42140	AT4G32560	AT5G47140	AT3G13190	AT1G10850	AT2G22530	AT4G28070	AT5G18190	AT1G49350	AT1G61030
AT3G07400	AT5G55700	AT1G08680	AT5G62560	AT4G38570	AT1G17780	AT1G58025	AT3G21290	AT2G16405	AT2G04845	AT1G58230	AT2G17110
AT5G18190	AT5G15740	AT3G63390	AT1G51550	AT1G18335	AT2G04865	AT3G09760	AT4G32820	AT1G05200	AT2G40280	AT3G11760	AT2G23680
AT5G56180	AT4G31850	AT1G25390	AT2G47350	AT2G46610	AT5G26040	AT4G38260	AT5G18070	AT4G38630	AT4G20840	AT1G64530	AT2G26460
AT1G30320	AT3G44160	AT2G17640	AT3G58930	AT3G46200	AT3G45740	AT1G15810	AT3G03720	AT5G60030	AT1G55090	AT3G16060	AT4G31010
AT1G34750	AT1G30540	AT1G23980	AT5G10150	AT4G12080	AT2G31580	AT1G25420	AT5G43930	AT1G29800	AT2G45730	AT2G18876	AT5G40470
AT1G48840	AT5G44930	AT2G15730	AT3G54320	AT5G51710	AT5G58520	AT4G26510	AT5G08660	AT2G17970	AT3G04590	AT3G02050	AT1G75410
AT3G24070	AT2G36200	AT2G22260	AT4G24880	AT1G54115	AT5G26610	AT1G79720	AT3G17365	AT4G33440	AT4G14790	AT3G15970	AT5G66380
AT5G44930	AT3G62300	AT5G06620	AT2G39970	AT2G47970	AT1G63170	AT4G31170	AT5G16260	AT5G66750	AT5G23490	AT2G26770	AT2G25300
AT5G12250	AT1G68780	AT5G09690	AT5G54110	AT5G50430	AT2G37035	AT2G18915	AT3G16170	AT1G27850	AT5G13160	AT1G25290	AT3G03750
AT5G33280	AT3G27930	AT5G53920	AT1G17410	AT1G22970	AT2G47220	AT3G21740	AT5G17790	AT1G49980	AT1G68100	AT3G46510	AT3G42660
AT5G25760	AT4G14190	AT5G27430	AT1G34300	AT2G32440	AT3G49250	AT5G52840	AT2G28390	AT5G65540	AT5G61330	AT5G35570	AT5G01510
AT5G11710	AT1G59560	AT2G30910	AT5G47790	AT5G04850	AT5G40140	AT1G08000	AT1G09920	AT1G33400	AT2G26070	AT1G27840	AT5G53890
AT3G03340	AT2G05120	AT4G11860	AT1G03350	AT1G12970	AT5G52840	AT1G29820	AT4G12780	AT1G73770	AT4G16280	AT3G15940	AT2G23460
AT1G12244	AT5G08139	AT5G66005	AT3G26780	AT1G19480	AT4G00180	AT1G24764	AT5G26240	AT5G03070	AT5G21010	AT2G39970	AT3G27530
AT1G31440	AT5G41220	AT1G67580	AT5G26110	AT1G31360	AT1G16680	AT3G60500	AT2G06000	AT1G08960	AT1G61795	AT5G10750	AT5G60870
AT1G01990	AT4G28760	AT1G34380	AT5G13720	AT1G77250	AT5G03200	AT2G30960	AT3G11560	AT1G21160	AT1G07200	AT5G45190	AT2G41120
AT1G08800	AT1G17580	AT4G23040	AT1G50640	AT4G02195	AT3G18910	AT3G09540	AT2G05320	AT5G22400	AT1G13220	AT1G13770	AT1G19980
AT1G73310	AT1G43620	AT4G34140	AT2G45720	AT5G54200	AT3G49350	AT5G40270	AT5G63830	AT2G32295	AT2G27470	AT3G16090	AT3G49725
AT3G27000	AT1G60650	AT5G47140	AT1G64740	AT1G69640	AT4G23040	AT5G53060	AT4G34040	AT5G06100	AT3G03305	AT3G52950	AT5G39710
AT3G59290	AT3G21820	AT1G56610	AT5G44370	AT1G02000	AT5G14530	AT1G10020	AT3G16785	AT5G20840	AT1G25540	AT3G12990	AT1G27910
AT4G39570	AT5G51840	AT3G26115	AT1G74390	AT2G17150	AT5G45030	AT1G42540	AT3G48070	AT1G23780	AT4G38270	AT4G00800	AT4G19380
AT5G39840	AT3G52220	AT3G44798	AT2G35690	AT2G32410	AT5G57460	AT1G68910	AT1G55930	AT1G45160	AT1G22860	AT2G29510	AT4G28230
AT5G43400	AT2G03640	AT4G18880	AT2G35940	AT2G36010	AT1G14330	AT2G48110	AT4G23040	AT1G67510	AT1G52630	AT2G48160	AT3G28140
AT1G09730	AT3G51270	AT5G25160	AT2G16900	AT2G44020	AT1G20880	AT3G48610	AT1G71020	AT3G26922	AT3G07080	AT3G14790	AT3G50880
AT1G24560	AT3G51850	AT1G80350	AT1G31814	AT5G50890	AT3G07060	AT1G73470	AT1G02145	AT4G12020	AT3G17310	AT5G12290	AT1G01830
AT1G29060	AT5G13280	AT4G17100	AT1G69550	AT3G09470	AT3G20490	AT5G38110	AT4G37110	AT4G32350	AT1G08720	AT2G26640	AT1G24148
AT1G19170	AT1G75230	AT4G21430	AT3G56270	AT1G16930	AT4G19900	AT2G33820	AT3G29390	AT1G18810	AT3G26920	AT2G45720	AT1G34340
AT3G52240	AT4G16440	AT5G10260	AT4G30000	AT2G45510	AT3G24740	AT2G47330	AT5G18190	AT5G51910	AT1G50440	AT3G53030	AT4G20930
AT4G15420	AT5G62410	AT1G10720	AT4G38440	AT5G06950	AT3G23780	AT4G18020	AT1G49590	AT4G29100	AT3G57190	AT1G13460	AT4G24530
AT4G15450	AT5G06580	AT1G71020	AT5G02030	AT2G43210	AT4G16280	AT1G47720	AT1G79840	AT5G03690	AT5G60548	AT1G28350	AT1G77020
AT4G14950	AT5G13160	AT1G05840	AT5G42760	AT1G62305	AT5G38880	AT4G19610	AT3G47010	AT5G40740	AT3G14860	AT3G09090	AT3G19553
AT3G05070	AT3G19640	AT1G55270	AT5G12010	AT3G47940	AT1G06820	AT4G28600	AT5G13970	AT1G08190	AT4G37210	AT1G59890	AT2G41670
AT1G48970	AT5G42480	AT5G61830	AT1G09580	AT5G58670	AT3G05100	AT1G08250	AT1G51600	AT1G74240	AT5G05700	AT2G39805	AT4G05120
AT4G34070	AT5G21060	AT4G22290	AT3G10220	AT1G27690	AT4G04320	AT1G79880	AT1G02110	AT5G34930	AT1G32400	AT5G61840	AT5G61040
AT5G65540	AT4G18800	AT5G61270	AT1G10150	AT1G52540	AT3G19540	AT4G21140	AT4G26450	AT2G05755	AT3G09410	AT3G02340	AT2G20410
AT5G44070	AT5G13610	AT3G16350	AT3G56900	AT4G27020	AT4G29660	AT4G39270	AT5G19480	AT1G14510	AT5G49840	AT4G17550	AT3G52450
AT5G21040	AT1G10850	AT1G80000	AT5G52660	AT3G03890	AT5G35700	AT1G12370	AT4G28220	AT3G20650	AT4G36400	AT5G50180	AT4G14190
AT3G56630	AT4G31450	AT5G33280	AT1G31220	AT2G35320	AT1G71710	AT1G18810	AT2G25870	AT1G18670	AT1G50730	AT5G60410	AT5G41180
AT3G04810	AT1G07810	AT3G04880	AT2G26070	AT2G15730	AT3G17880	AT1G21150	AT1G01930	AT2G28480	AT3G63220	AT4G16130	AT4G17300
AT1G73730	AT4G18530	AT5G61760	AT4G10090	AT2G33835	AT3G19220	AT1G64080	AT1G16445	AT1G66260	AT4G32660	AT5G49580	AT3G59090
AT2G19950	AT4G32360	AT3G51890	AT4G38260	AT5G26770	AT4G08180	AT3G42640	AT1G45150	AT1G31480	AT5G44370	AT5G08710	AT1G24610
AT3G54860	AT5G24630	AT3G61570	AT5G11340	AT3G49640	AT1G07970	AT4G13460	AT1G61170	AT1G60545	AT1G12990	AT5G62610	AT4G22540
AT5G11980	AT1G21090	AT4G33985	AT1G56560	AT5G41940	AT5G02130	AT2G13440	AT4G02550	AT3G44530	AT1G45233	AT1G74160	AT1G14380
AT1G06110	AT2G33700	AT5G04770	AT1G76570	AT3G50520	AT1G01260	AT5G05000	AT5G63870	AT4G17616	AT5G40270	AT3G14120	AT1G75850
AT1G80210	AT1G55500	AT2G42780	AT2G33500	AT1G21760	AT1G48490	AT3G63300	AT2G42810	AT5G14280	AT3G21160	AT3G48050	AT1G78800
AT3G51150	AT3G05270	AT3G23310	AT5G50400	AT1G16460	AT3G19360	AT5G49220	AT1G68160	AT5G24400	AT2G40810	AT3G49990	AT1G73980
AT4G34370	AT3G62880	AT1G30810	AT1G27200	AT1G14970	AT4G17020	AT5G49830	AT1G17780	AT1G52310	AT2G41870	AT3G56510	AT3G12350
AT3G53570	AT5G02820	AT4G27100	AT5G44200	AT1G08280	AT1G04590	AT3G27470	AT4G27960	AT4G35300	AT3G18620	AT4G34460	AT5G35560
AT3G09690	AT5G10870	AT5G18610	AT5G53540	AT3G02740	AT2G06000	AT5G52070	AT1G48540	AT3G58620	AT4G36195	AT5G04920	AT1G04950
AT5G10630	AT2G33320	AT5G23380	AT1G75420	AT2G30710	AT3G18930	AT2G33360	AT5G50380	AT5G08440	AT4G29480	AT4G02230	AT3G16230
AT1G27300	AT4G10955	AT1G33400	AT3G11210	AT2G01620	AT3G52240	AT2G35170	AT1G08620	AT1G21560	AT1G21610	AT1G72710	AT3G56760
AT5G58350	AT5G12220	AT3G57480	AT2G36300	AT1G23820	AT1G19270	AT5G11020	AT3G13224	AT4G25660	AT2G41500	AT3G13050	AT3G27470
AT4G20280	AT5G26610	AT5G67190	AT3G26935	AT1G19950	AT2G25580	AT5G11250	AT1G74860	AT1G11960	AT5G04920	AT1G64840	AT5G50860
AT2G45670	AT5G18760	AT2G26800	AT5G09860	AT1G71170	AT2G30580	AT1G07990	AT2G27480	AT1G70750	AT2G32800	AT5G07890	AT1G61300
AT5G37790	AT1G03687	AT3G24515	AT5G52510	AT3G15150	AT3G12550	AT4G26640	AT2G35170	AT2G41290	AT3G12950	AT1G07980	AT1G67880
AT1G09580	AT5G23300	AT5G65120	AT1G21710	AT5G24310	AT4G18260	AT3G48070	AT4G23840	AT4G36960	AT2G36360	AT3G54230	AT5G39360
AT3G14120	AT4G39690	AT2G42520	AT1G05060	AT2G05812	AT5G18390	AT2G40830	AT1G01450	AT4G00755	AT3G58760	AT4G17070	AT3G21750
AT3G44370	AT5G13260	AT5G62610	AT2G22475	AT5G66140	AT5G38050	AT2G30530	AT1G64580	AT3G01800	AT4G15840	AT3G53930	AT1G07520
AT5G25170	AT1G23710	AT2G39840	AT3G05010	AT5G61060	AT1G22940	AT4G39160	AT1G72560	AT4G00840	AT4G33140	AT5G50340	AT3G26310
AT5G62020	AT1G32340	AT5G25510	AT3G19900	AT5G61270	AT2G26100	AT5G11350	AT5G64470	AT1G16650	AT1G18700	AT5G51980	AT4G19150
AT1G60560	AT1G77720	AT1G67530	AT1G51540	AT1G06380	AT2G14850	AT3G09370	AT4G06676	AT2G13690	AT1G49560	AT3G11890	AT3G07510
AT3G09710	AT3G45750	AT1G10090	AT2G35720	AT5G17770	AT3G20100	AT1G69800	AT3G57390	AT4G35240	AT1G66730	AT3G13290	AT5G57580
AT3G23780	AT4G17616	AT1G06110	AT2G04740	AT2G42780	AT5G13310	AT5G15610	AT5G26980	AT5G65240	AT2G25300	AT3G51120	AT2G21270
AT5G54200	AT2G22400	AT3G03560	AT1G25320	AT4G32680	AT5G23380	AT1G53140	AT1G11630	AT2G17340	AT2G34780	AT5G63770	AT4G00340
AT2G40190	AT5G45650	AT5G52552	AT2G41640	AT2G36485	AT5G53000	AT2G17900	AT5G10610	AT1G32240	AT3G20910	AT1G68910	AT5G50960
AT5G47540	AT5G57960	AT1G21730	AT3G56690	AT3G02460	AT5G13020	AT3G18524	AT5G57210	AT5G45900	AT4G02195	AT4G04920	AT4G34500
AT1G78200	AT5G67200	AT2G20495	AT1G80700	AT3G51390	AT4G14360	AT5G37530	AT3G44600	AT3G47940	AT2G35320	AT5G27270	AT4G38130
AT3G57340	AT1G62590	AT3G59630	AT1G23970	AT4G33890	AT2G01570	AT5G55400	AT4G36860	AT5G07980	AT1G79630	AT5G65540	AT3G54460
AT3G03740	AT3G21760	AT1G34550	AT1G68980	AT5G57900	AT3G48040	AT1G55310	AT5G61580	AT3G11620	AT3G54790	AT4G00750	AT1G73320
AT3G43230	AT5G66860	AT1G32730	AT2G25300	AT3G55920	AT5G57440	AT3G14860	AT3G12550	AT1G06070	AT3G05545	AT1G08620	AT3G48120
AT4G31450	AT5G64610	AT2G24230	AT2G28200	AT4G34070	AT2G35900	AT3G13700	AT4G01840	AT5G25080	AT2G40410	AT5G03910	AT1G20920
AT1G73670	AT2G22310	AT2G39740	AT2G34730	AT1G44170	AT2G24360	AT3G53390	AT4G10930	AT1G04910	AT1G48310	AT1G55090	AT2G16400
AT4G16950	AT3G09670	AT5G03970	AT4G36840	AT1G80150	AT1G17160	AT4G13630	AT5G41110	AT1G71960	AT1G64080	AT3G27325	AT3G03790
AT4G34280	AT4G36710	AT2G26110	AT5G01520	AT5G14760	AT1G36990	AT1G30490	AT4G06599	AT3G19510	AT1G80900	AT1G65580	AT2G38020
AT5G06100	AT5G24970	AT4G02980	AT5G07710	AT5G45370	AT1G55750	AT2G45590	AT3G10140	AT5G63080	AT5G06230	AT3G10540	AT1G73100
AT5G07940	AT1G16630	AT5G04920	AT1G60940	AT5G45560	AT3G53760	AT5G53280	AT3G60950	AT1G56510	AT1G69360	AT1G14910	AT3G51520
AT5G22760	AT1G16650	AT3G19340	AT5G15930	AT3G16230	AT5G15640	AT1G52380	AT5G40140	AT3G06030	AT2G03280	AT4G11260	AT5G64480
AT5G46760	AT1G69587	AT1G80210	AT1G01830	AT5G57440	AT1G15470	AT5G52040	AT5G65540	AT3G17340	AT2G33435	AT3G17712	AT3G21640
AT5G54310	AT2G03270	AT2G44950	AT3G17830	AT1G72740	AT1G51390	AT3G05710	AT3G11540	AT3G46220	AT3G51110	AT4G36710	AT5G11860
AT1G64670	AT4G32790	AT2G44065	AT1G12730	AT2G42400	AT1G27100	AT5G09860	AT5G57580	AT2G22010	AT3G57980	AT5G66310	AT5G50400
AT3G08730	AT5G37530	AT3G18040	AT1G45233	AT5G48720	AT5G04110	AT1G67530	AT2G26070	AT2G19160	AT3G60960	AT5G04070	AT5G10950
AT4G23640	AT1G73730	AT1G68100	AT1G49350	AT1G57870	AT1G76120	AT3G17920	AT3G09180	AT3G56120	AT4G32820	AT5G10610	AT4G38260
AT1G15960	AT3G18370	AT1G14560	AT1G55740	AT2G43240	AT2G24330	AT5G10080	AT5G24520	AT4G24840	AT2G40930	AT1G29820	AT3G51990
AT2G36250	AT3G12270	AT2G25570	AT2G03810	AT4G38360	AT3G54380	AT5G48990	AT3G14830	AT1G51740	AT3G10730	AT2G32400	AT1G06070
AT5G51690	AT4G16420	AT5G09390	AT1G11890	AT3G05700	AT4G27050	AT1G19850	AT4G35940	AT1G58220	AT4G16430	AT3G19840	AT1G80010
AT1G76950	AT5G61060	AT4G31540	AT2G25710	AT4G08330	AT1G71460	AT5G10620	AT5G53010	AT1G59540	AT1G67880	AT4G19180	AT2G46560
AT5G11800	AT3G04910	AT3G16090	AT2G17480	AT2G31140	AT1G75020	AT1G28060	AT5G09620	AT4G14290	AT5G08710	AT5G53060	AT5G25070
AT5G58530	AT3G11290	AT5G10350	AT1G04220	AT2G04340	AT3G46200	AT2G40070	AT5G51690	AT2G23700	AT5G23520	AT4G01210	AT5G03900
AT3G50110	AT4G08460	AT1G07910	AT1G74680	AT2G20495	AT4G20880	AT5G58440	AT5G03905	AT3G05830	AT5G49530	AT5G05660	AT3G59052
AT4G38440	AT1G62050	AT1G34300	AT5G63470	AT2G46700	AT1G72470	AT1G14770	AT1G09420	AT1G75860	AT2G31280	AT1G52630	AT4G28480
AT5G14280	AT3G12915	AT1G63490	AT1G22800	AT3G09690	AT3G13700	AT1G55120	AT2G44900	AT2G20650	AT2G31820	AT1G61030	AT1G01910
AT3G03600	AT3G59390	AT3G13050	AT1G28050	AT3G51580	AT4G39660	AT2G36010	AT3G07400	AT3G15890	AT1G67550	AT1G72790	AT1G01440
AT2G21300	AT5G46740	AT4G13980	AT1G51390	AT3G25910	AT1G58100	AT1G45180	AT4G28630	AT1G59910	AT2G44900	AT3G15510	AT5G63380
AT1G17580	AT5G47790	AT5G50250	AT5G02800	AT4G10050	AT1G11940	AT1G66510	AT1G21480	AT1G79840	AT4G01090	AT4G35140	AT3G12620
AT2G03340	AT4G32030	AT3G59470	AT4G33945	AT4G31750	AT2G02148	AT4G11850	AT1G61980	AT5G58430	AT5G65685	AT5G22130	AT2G28480
AT2G38180	AT1G17350	AT5G13360	AT1G79080	AT5G35700	AT3G21290	AT2G23890	AT3G19670	AT3G16230	AT5G43720	AT5G61190	AT4G32400
AT4G14760	AT3G49640	AT5G45060	AT4G00550	AT3G59660	AT5G18980	AT1G13260	AT5G53930	AT5G56650	AT4G38620	AT1G78280	AT5G16840
AT2G32980	AT4G26240	AT1G27650	AT4G30935	AT1G13690	AT5G54090	AT5G40870	AT1G15700	AT3G24870	AT1G13320	AT5G64070	AT3G06820
AT1G31870	AT5G57950	AT1G60160	AT1G07728	AT2G26600	AT1G25380	AT5G24520	AT1G23800	AT3G12020	AT1G22730	AT1G17210	AT5G01260
AT2G47600	AT4G10750	AT5G57950	AT1G64385	AT3G08910	AT1G04790	AT5G02850	AT2G27200	AT4G00990	AT5G50320	AT1G09010	AT5G43930
AT3G09000	AT3G16000	AT1G52550	AT1G70230	AT3G47990	AT2G43210	AT4G37120	AT1G17340	AT1G60850	AT4G10570	AT1G53350	AT2G16510
AT5G62600	AT1G11960	AT2G24190	AT3G21740	AT1G12060	AT3G48820	AT1G02290	AT4G35050	AT5G52870	AT3G06910	AT4G10890	AT2G01470
AT4G00800	AT3G57910	AT1G05160	AT2G18860	AT4G33700	AT5G01270	AT1G36070	AT3G57790	AT2G47330	AT5G60590	AT3G07400	AT1G28060
AT5G51180	AT3G63240	AT1G12550	AT5G48160	AT3G02320	AT5G46550	AT1G54340	AT1G62830	AT4G38270	AT2G03620	AT3G14130	AT1G03380
AT1G30810	AT5G40880	AT1G34110	AT2G01650	AT5G47520	AT1G78590	AT2G26060	AT3G20300	AT3G55140	AT2G35690	AT3G21430	AT2G16900
AT2G17270	AT5G47070	AT1G76970	AT4G35450	AT5G20580	AT3G53870	AT1G64330	AT5G41150	AT1G06800	AT4G09520	AT1G19140	AT2G27260
AT2G35690	AT1G68670	AT2G23560	AT3G26115	AT4G22260	AT3G19950	AT5G18540	AT5G45030	AT1G17720	AT5G65687	AT1G03970	AT5G18260
AT4G39420	AT3G62310	AT3G14980	AT3G27010	AT1G30960	AT5G49830	AT3G50650	AT5G65710	AT3G09800	AT3G04480	AT1G33390	AT3G07310
AT5G19660	AT5G04710	AT3G20490	AT4G10400	AT3G29400	AT4G15940	AT5G56340	AT4G13460	AT4G24470	AT5G67150	AT1G75310	AT3G06330
AT4G36860	AT3G12370	AT3G21740	AT5G27460	AT4G24390	AT1G78280	AT3G51790	AT5G55530	AT2G06990	AT5G44200	AT3G03340	AT4G15090
AT5G66850	AT1G48200	AT4G17970	AT2G41000	AT1G69580	AT2G20780	AT4G02610	AT1G14690	AT1G13900	AT4G00060	AT1G71800	AT2G40190
AT1G17280	AT1G53645	AT5G16370	AT3G20860	AT2G18465	AT5G13090	AT4G29000	AT2G14110	AT1G30300	AT4G34840	AT3G49350	AT3G46600
AT4G01000	AT1G19370	AT2G46320	AT1G74170	AT5G20680	AT5G46620	AT4G38170	AT2G38610	AT1G22060	AT3G46980	AT1G06910	AT5G44290
AT1G13780	AT1G76170	AT1G17340	AT3G25210	AT5G49580	AT1G76280	AT5G55760	AT3G12250	AT2G22830	AT3G46610	AT1G29630	AT4G33200
AT1G14770	AT2G23360	AT5G01560	AT3G57710	AT3G15710	AT2G48000	AT1G63160	AT5G51740	AT2G25420	AT4G14340	AT1G65470	AT4G09720
AT1G50360	AT3G18524	AT4G36860	AT1G11790	AT5G57330	AT1G10120	AT3G61670	AT5G13160	AT2G27760	AT5G40870	AT2G02148	AT5G62070
AT2G01330	AT3G19440	AT3G52260	AT4G02440	AT2G43980	AT3G01770	AT5G49560	AT1G16750	AT3G02890	AT3G59300	AT1G73200	AT1G11060
AT2G03270	AT4G21530	AT5G63520	AT3G17880	AT3G01210	AT5G64730	AT4G05520	AT3G04480	AT3G05675	AT4G22285	AT1G79540	AT1G22870
AT4G09020	AT5G26160	AT1G01950	AT1G51160	AT5G63640	AT5G66810	AT1G25290	AT3G46450	AT3G22810	AT1G16670	AT1G13160	AT3G58180
AT1G22800	AT5G67170	AT5G05550	AT2G45260	AT4G30480	AT2G28510	AT5G36890	AT1G53190	AT5G11250	AT1G74240	AT3G52120	AT1G13880
AT3G44600	AT2G47250	AT5G14710	AT1G67620	AT2G05840	AT4G36210	AT2G34900	AT2G21500	AT5G53010	AT5G26160	AT4G35510	AT2G04540
AT4G17360	AT1G14460	AT1G25420	AT3G18910	AT1G05060	AT2G47090	AT1G19100	AT3G05510	AT1G54610	AT3G21430	AT5G63080	AT1G14580
AT5G19320	AT1G21790	AT5G25760	AT4G16100	AT4G09520	AT3G02875	AT2G41170	AT1G03930	AT1G55620	AT4G12300	AT1G68370	AT5G59550
AT1G52730	AT3G20150	AT1G13450	AT4G20340	AT4G17800	AT3G56690	AT3G42660	AT5G03320	AT2G46920	AT1G66510	AT2G30880	AT3G51850
AT5G50870	AT5G24340	AT1G27070	AT1G51730	AT2G02870	AT5G23570	AT5G41150	AT5G47430	AT3G01380	AT1G22570	AT1G13170	AT1G27630
AT3G50950	AT4G35240	AT1G61170	AT5G17650	AT2G45330	AT2G23080	AT5G50890	AT4G03260	AT5G57035	AT4G35140	AT2G03620	AT2G41170
AT5G63120	AT5G25480	AT2G35230	AT5G37380	AT5G57035	AT4G22740	AT5G61040	AT3G21390	AT2G39940	AT5G56250	AT2G29580	AT3G14720
AT1G22060	AT1G67580	AT3G55640	AT1G15800	AT5G50520	AT1G16250	AT2G36305	AT1G03590	AT5G41140	AT2G35330	AT5G46070	AT3G09250
AT3G56830	AT3G01300	AT4G37630	AT1G72790	AT1G04960	AT1G80900	AT3G55350	AT4G37330	AT1G04590	AT5G05540	AT4G21470	AT5G66730
AT4G04740	AT5G19070	AT5G01670	AT2G35430	AT3G47590	AT2G19780	AT1G01740	AT1G10090	AT4G23920	AT5G58470	AT5G25510	AT2G44750
AT1G04960	AT2G36240	AT2G01930	AT2G47310	AT3G13360	AT2G46200	AT1G67792	AT5G45760	AT5G18760	AT5G63810	AT5G58040	AT3G52240
AT1G76300	AT1G77470	AT5G35560	AT5G43210	AT4G21460	AT3G05675	AT2G22530	AT2G30920	AT5G25490	AT2G23450	AT3G66654	AT1G22970
AT1G10430	AT3G09920	AT1G19080	AT2G46610	AT5G56020	AT3G10400	AT2G28880	AT5G14420	AT5G06830	AT5G28040	AT2G01080	AT1G73170
AT1G07910	AT3G50240	AT4G05000	AT4G29820	AT1G24350	AT3G59430	AT2G33290	AT1G48280	AT4G21800	AT5G28150	AT5G65490	AT5G04920
AT2G38460	AT4G08320	AT5G38360	AT5G39960	AT1G58100	AT4G27910	AT3G47940	AT1G51550	AT5G56280	AT1G07310	AT1G09700	AT1G06770
AT3G01890	AT1G79150	AT5G48960	AT1G02290	AT5G05230	AT4G32820	AT1G76380	AT4G35140	AT3G44400	AT5G14720	AT1G62050	AT1G15490
AT3G51480	AT2G36420	AT5G24450	AT2G29070	AT2G33320	AT5G13660	AT1G01290	AT5G16620	AT5G05570	AT5G61960	AT2G03140	AT2G36960
AT4G38170	AT1G32500	AT3G46220	AT3G06250	AT3G53930	AT5G50780	AT5G51880	AT5G52920	AT5G17880	AT1G69550	AT5G58190	AT3G17712
AT5G23510	AT1G78110	AT3G19520	AT4G38980	AT4G32560	AT5G57250	AT4G33460	AT5G55100	AT5G10200	AT4G19010	AT1G63430	AT1G16010
AT2G25920	AT2G04620	AT1G53720	AT5G58520	AT5G16830	AT1G43700	AT4G27050	AT1G76660	AT1G09700	AT5G35930	AT3G09690	AT3G60030
AT3G11070	AT2G21710	AT2G44440	AT2G26100	AT1G22200	AT1G24560	AT1G80670	AT3G16750	AT1G34110	AT2G31140	AT5G66730	AT1G50570
AT3G15260	AT2G24440	AT4G03635	AT4G28880	AT1G48040	AT5G03690	AT1G17130	AT5G47320	AT3G27670	AT4G14190	AT4G28600	AT2G18465
AT2G21560	AT2G26590	AT5G16520	AT1G64280	AT4G17960	AT3G05290	AT5G06950	AT1G21760	AT5G12040	AT5G41070	AT5G37130	AT3G21280
AT4G29890	AT1G01910	AT5G58003	AT4G27870	AT5G65920	AT1G67890	AT1G64385	AT5G61380	AT2G41140	AT5G01450	AT1G66910	AT5G27490
AT2G27340	AT3G06200	AT5G60700	AT3G58490	AT5G03470	AT1G11755	AT3G14120	AT5G48020	AT4G04885	AT5G13020	AT3G53090	AT4G12060
AT3G21175	AT1G24040	AT1G73200	AT4G36550	AT5G03560	AT1G20370	AT5G10010	AT5G43430	AT2G47790	AT4G27120	AT4G10070	AT1G11270
AT3G52210	AT3G07400	AT2G40190	AT5G40880	AT3G20560	AT5G03340	AT1G02000	AT1G73670	AT5G20590	AT5G42560	AT5G04940	AT1G51965
AT1G05890	AT4G32160	AT3G01170	AT5G07670	AT5G66675	AT5G19510	AT4G12250	AT5G59450	AT2G25740	AT1G70530	AT5G57580	AT5G18770
AT1G08390	AT5G67540	AT5G52280	AT3G11690	AT2G03670	AT1G71900	AT1G29630	AT3G20650	AT5G38840	AT3G06620	AT1G06290	AT1G27690
AT3G61180	AT2G18770	AT1G19170	AT1G77250	AT4G02485	AT4G35460	AT3G11570	AT3G09850	AT5G35430	AT2G30120	AT4G04210	AT1G53770
AT3G20560	AT1G12970	AT1G67550	AT4G01026	AT3G45040	AT1G11760	AT3G47700	AT3G44530	AT3G17310	AT3G07300	AT1G80870	AT1G62910
AT4G37440	AT1G26570	AT3G03180	AT5G56660	AT5G35750	AT3G21280	AT4G28070	AT5G26160	AT4G30890	AT5G51290	AT2G20240	AT5G07940
AT3G07300	AT1G56440	AT3G11470	AT5G24760	AT2G25520	AT3G55350	AT5G38050	AT1G22960	AT1G23000	AT2G22740	AT3G26600	AT5G44930
AT3G07790	AT3G09370	AT3G52290	AT4G36960	AT1G78620	AT5G12390	AT1G35560	AT2G22260	AT1G32860	AT3G04310	AT3G59290	AT1G52310
AT1G50940	AT3G12250	AT4G33150	AT4G05330	AT4G39910	AT3G27230	AT1G63270	AT2G36840	AT1G49350	AT4G38440	AT5G45260	AT1G15430
AT3G62330	AT3G44050	AT4G37550	AT3G51430	AT2G33530	AT1G59560	AT2G29050	AT5G40880	AT2G34780	AT4G14600	AT5G35450	AT5G19460
AT2G30362	AT4G05330	AT1G70610	AT1G28200	AT3G56580	AT2G43900	AT1G22620	AT3G56840	AT5G27930	AT1G19270	AT5G35840	AT1G54170
AT2G41020	AT5G13340	AT3G66654	AT3G11770	AT3G03340	AT5G27210	AT3G16940	AT2G17970	AT2G11000	AT1G67630	AT5G04040	AT3G17440
AT3G52100	AT5G14280	AT3G26950	AT4G02600	AT3G46440	AT5G28900	AT4G39880	AT3G11890	AT1G62910	AT2G31130	AT5G67580	AT5G64960
AT5G23080	AT3G17970	AT3G15070	AT1G26690	AT1G18160	AT5G61040	AT1G03860	AT4G01960	AT4G05040	AT3G28430	AT1G70570	AT2G36810
AT5G43930	AT4G11740	AT4G22850	AT4G00420	AT1G26660	AT5G49880	AT3G16910	AT1G27750	AT5G49665	AT3G13190	AT5G07300	AT3G08840
AT1G15480	AT1G63470	AT5G13970	AT2G20140	AT1G55320	AT4G31450	AT2G43360	AT2G18560	AT2G30880	AT2G18170	AT3G11540	AT5G16240
AT3G01200	AT5G23610	AT4G38270	AT5G01980	AT5G02130	AT4G04210	AT4G15570	AT2G38000	AT3G54230	AT5G40250	AT4G16430	AT2G35620
AT4G00760	AT3G26935	AT5G18760	AT1G02050	AT5G26980	AT4G24740	AT5G61910	AT5G26210	AT3G43220	AT1G20670	AT5G08550	AT3G57870
AT1G14560	AT1G05970	AT1G53170	AT1G03970	AT4G39100	AT3G49725	AT4G15130	AT4G24590	AT3G26370	AT2G17705	AT1G47330	AT4G02600
AT1G22730	AT1G21610	AT1G71180	AT2G32250	AT3G12800	AT4G32910	AT3G21175	AT3G19870	AT5G44150	AT2G45590	AT3G07300	AT1G02020
AT1G53590	AT3G14075	AT3G49060	AT2G33835	AT5G21040	AT4G02630	AT3G24040	AT5G39760	AT1G44960	AT5G55060	AT1G62305	AT5G44180
AT2G47330	AT3G49810	AT4G25600	AT2G42290	AT1G03930	AT4G09140	AT4G39820	AT5G61830	AT3G03220	AT2G05230	AT1G77850	AT4G31580
AT2G27530	AT5G48330	AT4G29910	AT3G60720	AT1G02260	AT5G27320	AT3G57810	AT5G17890	AT5G19000	AT3G14790	AT2G33290	AT3G03305
AT2G06025	AT5G58480	AT5G23080	AT4G31080	AT4G29890	AT1G62010	AT3G61180	AT1G47310	AT1G70740	AT5G42470	AT5G24630	AT5G16610
AT5G12120	AT4G24490	AT1G25290	AT1G50670	AT5G14390	AT4G18160	AT4G34215	AT2G43410	AT2G27200	AT2G21540	AT5G54650	AT2G23450
AT3G12950	AT5G08500	AT4G18060	AT1G14330	AT5G23340	AT1G05500	AT5G12480	AT1G67530	AT3G22980	AT4G30935	AT5G43310	AT1G49890
AT4G02010	AT3G26720	AT1G22020	AT1G17060	AT4G04695	AT1G10240	AT2G37790	AT2G24650	AT5G45780	AT5G51410	AT3G19980	AT1G31480
AT2G26570	AT5G28740	AT2G05590	AT3G51990	AT5G08590	AT3G24515	AT1G18700	AT1G54390	AT5G58210	AT3G47910	AT5G56900	AT5G13310
AT5G67560	AT1G74800	AT1G22540	AT4G38280	AT1G03290	AT4G00290	AT5G03320	AT4G23530	AT2G34710	AT1G25420	AT2G31510	AT1G75400
AT1G48760	AT1G32260	AT3G13800	AT2G02410	AT4G11740	AT5G01030	AT3G52610	AT1G53000	AT1G16280	AT5G19510	AT2G26590	AT5G20110
AT2G43070	AT1G72320	AT4G38040	AT1G80150	AT3G07130	AT5G54910	AT3G04680	AT5G53150	AT4G34110	AT1G74710	AT4G37100	AT3G24070
AT1G06800	AT3G52660	AT5G18640	AT3G26760	AT4G05000	AT1G34270	AT1G08350	AT3G52610	AT2G31280	AT3G19895	AT1G02990	AT3G49530
AT1G08260	AT2G23390	AT5G27950	AT4G29860	AT1G35470	AT4G12570	AT5G27650	AT3G59052	AT5G20580	AT3G53930	AT1G59720	AT3G02750
AT1G56610	AT3G07300	AT3G61540	AT2G45320	AT1G29690	AT5G04460	AT5G56590	AT4G15415	AT1G05805	AT5G15570	AT2G23360	AT2G46420
AT1G70895	AT1G70900	AT1G16020	AT3G01450	AT1G09710	AT5G13340	AT1G09960	AT1G80550	AT1G50140	AT5G02970	AT2G25420	AT2G17990
AT4G31570	AT1G76380	AT1G80010	AT3G05675	AT1G25320	AT5G34930	AT3G12250	AT1G15530	AT2G31740	AT1G04780	AT2G25560	AT2G33570
AT5G20930	AT3G07210	AT5G44080	AT3G19280	AT2G22530	AT1G31410	AT4G15850	AT3G55840	AT2G44680	AT1G03380	AT4G08510	AT5G22030
AT2G02810	AT4G22320	AT4G35550	AT5G38050	AT5G41580	AT5G62650	AT1G21160	AT5G03180	AT5G65930	AT5G13570	AT4G28550	AT3G52260
AT4G09570	AT4G27240	AT5G20680	AT5G56930	AT3G25580	AT3G12570	AT1G69910	AT5G26770	AT2G29560	AT1G73730	AT5G15280	AT1G74720
AT1G03260	AT5G15170	AT3G57790	AT3G62220	AT4G34920	AT2G35530	AT4G18905	AT5G52660	AT5G64330	AT4G14920	AT2G43040	AT2G41980
AT1G23230	AT4G21140	AT5G40280	AT5G03200	AT1G13180	AT1G71100	AT5G08500	AT2G21630	AT2G01750	AT5G39710	AT3G51320	AT5G01620
AT2G15820	AT5G01950	AT1G50670	AT5G46560	AT1G26930	AT1G12850	AT1G73720	AT3G19190	AT2G38185	AT5G58980	AT4G00650	AT1G49540
AT3G53030	AT5G07320	AT4G10730	AT1G54650	AT2G04080	AT1G10730	AT4G28980	AT4G31540	AT2G39830	AT4G22150	AT5G26980	AT2G24520
AT5G58150	AT1G80620	AT1G76405	AT2G14740	AT3G24860	AT2G26270	AT2G21240	AT5G62100	AT2G47230	AT1G71240	AT2G44310	AT3G59390
AT1G26830	AT4G37660	AT3G10350	AT2G43260	AT1G13450	AT5G10320	AT2G19270	AT5G62610	AT5G60280	AT3G02510	AT3G25140	AT5G47790
AT4G32660	AT2G35190	AT1G65020	AT2G44420	AT1G75410	AT5G46400	AT3G19895	AT3G28670	AT4G08790	AT5G43680	AT2G24330	AT1G10730
AT3G55270	AT5G63550	AT3G29075	AT2G27285	AT1G49850	AT5G56210	AT3G17465	AT1G29800	AT2G32010	AT3G51250	AT1G24190	AT1G62050
AT5G35100	AT5G66050	AT5G04040	AT2G30910	AT3G52050	AT1G60890	AT5G04040	AT3G15355	AT3G23980	AT5G36250	AT2G13370	AT1G76390
AT1G60890	AT3G58470	AT5G10630	AT3G60080	AT1G27930	AT2G17540	AT1G10870	AT3G10670	AT3G54910	AT5G43560	AT5G26680	AT4G31570
AT3G06910	AT1G63240	AT1G08030	AT3G63260	AT3G12090	AT4G11680	AT2G25740	AT5G35360	AT4G02220	AT3G06610	AT2G28390	AT3G58560
AT1G80350	AT3G02065	AT1G16570	AT5G23590	AT1G53290	AT4G17150	AT3G60980	AT5G63260	AT1G78610	AT1G54370	AT3G60500	AT3G09970
AT2G30710	AT3G29310	AT2G15530	AT2G21120	AT5G67290	AT3G12100	AT5G09740	AT1G76710	AT4G17880	AT5G21060	AT5G67630	AT5G53180
AT1G16020	AT4G00840	AT2G19950	AT3G48410	AT1G69587	AT5G49580	AT3G06240	AT3G06440	AT3G24495	AT1G73970	AT1G77720	AT3G63260
AT4G34490	AT5G67440	AT4G36032	AT4G06676	AT4G17410	AT3G03330	AT4G18465	AT5G50320	AT5G49160	AT2G35720	AT3G15410	AT3G23900
AT5G53000	AT5G43720	AT1G63290	AT4G18520	AT4G38480	AT2G36485	AT1G77140	AT1G16260	AT4G01410	AT5G11030	AT5G44090	AT3G45630
AT4G36440	AT1G12120	AT2G01220	AT1G30200	AT5G25820	AT4G35470	AT5G02800	AT5G46180	AT4G38900	AT5G49665	AT4G20840	AT1G50620
AT3G13480	AT2G46290	AT5G64020	AT4G21530	AT5G43930	AT1G06130	AT1G04555	AT1G30810	AT4G19150	AT2G28130	AT5G28220	AT3G26680
AT5G02600	AT5G53060	AT1G03030	AT5G04070	AT5G53930	AT1G15700	AT1G62050	AT4G13400	AT1G02260	AT5G05800	AT5G12900	AT1G80870
AT4G38240	AT4G21100	AT3G58760	AT3G47000	AT3G03610	AT2G18915	AT1G76390	AT3G44680	AT3G18190	AT2G04230	AT3G26935	AT4G36140
AT5G19485	AT4G27060	AT1G42540	AT5G08380	AT2G26830	AT3G51150	AT1G77250	AT3G60410	AT3G56760	AT1G03280	AT5G13010	AT5G53060
AT1G03590	AT5G42150	AT5G63440	AT1G19860	AT2G41780	AT4G11640	AT1G07840	AT3G59280	AT5G27950	AT1G61180	AT3G16110	AT1G20560
AT5G43900	AT1G79610	AT4G11740	AT3G10140	AT3G07525	AT5G55760	AT1G55130	AT1G67300	AT1G67170	AT1G80850	AT3G57420	AT5G66160
AT1G04790	AT4G19600	AT4G26620	AT3G49640	AT5G08335	AT2G44090	AT1G48200	AT4G11270	AT2G40640	AT5G06910	AT2G19600	AT1G45207
AT1G11090	AT1G06130	AT3G51770	AT1G29760	AT4G32650	AT4G29490	AT1G67490	AT1G51720	AT3G13530	AT2G32580	AT2G17200	AT5G10200
AT1G13450	AT5G14610	AT5G45900	AT1G59650	AT1G13880	AT1G17820	AT1G34120	AT1G53165	AT1G47330	AT4G37470	AT5G49650	AT4G35300
AT1G55500	AT5G22040	AT5G48640	AT1G76980	AT3G01202	AT3G14090	AT3G17250	AT5G14950	AT2G38620	AT3G01380	AT4G21800	AT5G06780
AT3G43600	AT5G42660	AT3G06470	AT1G61560	AT3G49530	AT3G18350	AT4G27910	AT1G08680	AT4G09520	AT5G28740	AT2G17820	AT5G58787
AT1G79810	AT3G13224	AT4G39900	AT2G30530	AT2G39795	AT4G32360	AT5G07710	AT5G16450	AT1G49710	AT3G59410	AT2G47070	AT5G35320
AT1G47056	AT5G03050	AT3G58680	AT4G20020	AT5G09890	AT5G16630	AT5G08430	AT1G78070	AT4G09680	AT5G15050	AT1G03530	AT3G53270
AT3G15220	AT5G16610	AT4G16430	AT2G10950	AT3G27420	AT5G64630	AT2G39970	AT2G39910	AT5G11850	AT5G63020	AT1G09195	AT2G15270
AT4G24880	AT5G19300	AT4G22150	AT1G67800	AT1G18550	AT5G65710	AT3G47930	AT1G13000	AT5G16210	AT5G26760	AT2G03280	AT2G43210
AT5G16890	AT5G66520	AT5G06770	AT1G61640	AT1G79540	AT1G27650	AT1G57700	AT2G30720	AT5G59010	AT2G30070	AT2G32410	AT3G07565
AT1G70000	AT1G30810	AT5G52030	AT5G04520	AT3G14850	AT1G70480	AT2G14520	AT1G08710	AT4G26310	AT1G12230	AT2G45023	AT3G22150
AT2G20920	AT1G32870	AT5G49820	AT5G05620	AT3G23790	AT2G25300	AT4G03430	AT3G18520	AT1G53290	AT1G06530	AT3G29400	AT5G64090
AT1G77260	AT1G50240	AT3G05710	AT3G54130	AT4G02425	AT5G56420	AT1G19485	AT1G08110	AT5G16040	AT4G11260	AT5G58300	AT1G03495
AT5G23610	AT2G19780	AT3G28760	AT4G17615	AT4G30993	AT5G14270	AT5G10050	AT1G13560	AT5G43280	AT1G17340	AT5G28040	AT4G35140
AT1G56350	AT2G41705	AT2G44090	AT5G03050	AT5G22120	AT2G39280	AT3G03330	AT3G22530	AT1G22960	AT3G44680	AT5G11720	AT4G15130
AT3G19190	AT5G11510	AT4G31590	AT5G16120	AT1G76380	AT5G03420	AT2G31190	AT3G09880	AT1G31280	AT1G10090	AT2G18960	AT2G44660
AT5G45370	AT5G52040	AT1G54090	AT1G53190	AT2G05260	AT1G80000	AT5G50420	AT1G54360	AT1G02290	AT1G26090	AT4G19490	AT1G72050
AT1G30120	AT3G55460	AT3G28670	AT3G26020	AT3G49350	AT5G06830	AT1G11905	AT1G23490	AT1G72910	AT2G15560	AT2G26140	AT1G73730
AT2G17540	AT3G62330	AT3G24315	AT3G59470	AT5G01620	AT1G31870	AT5G17510	AT2G44970	AT3G21060	AT2G30470	AT1G22920	AT1G77680
AT5G46570	AT2G15820	AT1G13170	AT4G11090	AT5G05870	AT1G48380	AT2G26350	AT3G15610	AT4G22990	AT5G42940	AT1G67580	AT3G52390
AT3G20500	AT4G14096	AT1G60650	AT5G02130	AT5G12200	AT4G06634	AT4G10000	AT5G54730	AT5G46470	AT3G13690	AT2G25660	AT5G25150
AT3G25470	AT1G03530	AT1G69370	AT5G56790	AT4G24760	AT3G49880	AT3G08780	AT3G24820	AT1G62830	AT2G23460	AT2G29560	AT2G33540
AT5G20650	AT1G17820	AT2G42030	AT2G28930	AT3G24200	AT5G40270	AT1G06590	AT1G64570	AT5G01850	AT3G06400	AT1G50200	AT2G42160
AT1G74710	AT2G29200	AT3G15351	AT1G54520	AT5G56190	AT1G18190	AT4G11330	AT1G80210	AT3G55050	AT1G68490	AT4G35080	AT5G12980
AT2G01480	AT2G40630	AT1G07480	AT2G17290	AT1G53040	AT2G44140	AT5G24830	AT1G33420	AT1G10870	AT1G22200	AT3G59150	AT1G12060
AT3G05750	AT5G57130	AT3G56160	AT5G53130	AT1G69670	AT4G32440	AT5G54830	AT5G04250	AT2G02880	AT2G42290	AT4G10930	AT1G56310
AT4G14410	AT5G13020	AT1G24120	AT3G25680	AT3G08720	AT1G26160	AT1G01225	AT3G06810	AT2G03270	AT5G11020	AT5G13310	AT2G20240
AT3G21290	AT1G15440	AT4G35460	AT4G01650	AT5G27450	AT1G17120	AT1G11280	AT3G59990	AT3G51110	AT1G04950	AT3G06660	AT3G19280
AT4G17616	AT1G30460	AT1G06910	AT1G04900	AT1G59960	AT4G25290	AT5G15730	AT2G36720	AT3G57980	AT1G51390	AT3G14075	AT4G02425
AT5G47810	AT3G49250	AT2G27480	AT2G31820	AT1G07840	AT2G35360	AT3G13445	AT4G16770	AT4G11850	AT5G13690	AT5G27470	AT4G09020
AT1G01830	AT4G26600	AT5G19950	AT5G11380	AT1G20540	AT5G05550	AT1G73100	AT1G18640	AT1G53050	AT3G47390	AT2G31800	AT1G13320
AT1G03190	AT5G44150	AT3G51850	AT5G51280	AT1G04590	AT1G03350	AT5G16070	AT1G54060	AT3G01150	AT5G58380	AT2G42010	AT2G13790
AT3G57980	AT5G58190	AT2G41940	AT4G14580	AT1G77140	AT2G34570	AT5G24260	AT1G28380	AT3G50530	AT5G10490	AT4G21670	AT2G17870
AT5G24830	AT5G59010	AT1G10730	AT1G20780	AT4G35930	AT2G44180	AT2G19460	AT1G42540	AT1G17110	AT1G08660	AT1G73980	AT2G25010
AT5G27460	AT1G09900	AT1G13780	AT4G13550	AT4G16360	AT1G79500	AT3G43590	AT4G16480	AT3G66658	AT3G05670	AT5G49555	AT3G51770
AT4G34720	AT1G14570	AT1G25320	AT5G15030	AT2G17640	AT1G01050	AT3G21280	AT1G19485	AT1G47960	AT4G36032	AT3G26810	AT1G34150
AT2G25620	AT1G31360	AT2G21090	AT3G55260	AT3G25430	AT2G18465	AT3G49840	AT5G42200	AT2G30800	AT3G05810	AT2G20190	AT4G33240
AT5G56900	AT2G17150	AT3G26922	AT3G13190	AT5G49470	AT3G62800	AT5G67160	AT1G49980	AT2G36960	AT1G07530	AT5G16300	AT4G26450
AT5G06830	AT2G22740	AT3G47940	AT1G80690	AT2G19600	AT2G35155	AT1G17820	AT1G72650	AT4G21900	AT3G21820	AT1G13000	AT2G33410
AT1G06200	AT3G13700	AT5G13660	AT4G35580	AT2G24520	AT2G39630	AT5G04070	AT5G46560	AT5G58190	AT1G03520	AT1G67310	AT1G51720
AT2G31660	AT5G64600	AT5G39710	AT3G25610	AT2G29400	AT4G19150	AT2G26970	AT3G19830	AT4G19600	AT1G08760	AT2G22090	AT1G69800
AT5G20380	AT1G58100	AT5G50390	AT5G37710	AT1G68370	AT1G76710	AT3G33520	AT1G54250	AT5G56790	AT5G64830	AT2G30920	AT1G32160
AT1G27120	AT5G49160	AT5G53430	AT3G57790	AT5G48970	AT2G35100	AT2G23380	AT3G61710	AT5G55130	AT1G06060	AT3G22170	AT1G27070
AT2G40420	AT4G09900	AT1G31340	AT4G31140	AT1G27840	AT2G43260	AT3G08910	AT1G11020	AT1G59520	AT4G10890	AT5G61510	AT1G79080
AT2G44950	AT1G50380	AT1G25380	AT1G18890	AT4G36710	AT3G53400	AT5G13610	AT3G12640	AT5G11040	AT5G22820	AT3G43240	AT3G18440
AT5G61900	AT2G40920	AT1G18610	AT1G71090	AT3G17880	AT4G26160	AT5G66180	AT2G28330	AT5G18620	AT5G41240	AT5G52660	AT4G30360
AT1G73875	AT3G58610	AT1G50280	AT1G12450	AT4G36945	AT1G20910	AT5G23405	AT3G26600	AT5G65460	AT1G02120	AT5G20840	AT4G02740
AT2G20410	AT3G26030	AT2G03270	AT1G70740	AT1G16570	AT1G60770	AT4G10750	AT5G37590	AT4G27780	AT5G11720	AT5G62460	AT5G12430
AT3G04970	AT1G75010	AT3G59100	AT5G05760	AT3G24740	AT1G14000	AT2G32400	AT3G62470	AT4G26660	AT2G17110	AT3G28480	AT5G43920
AT5G15540	AT4G27650	AT1G54390	AT5G51730	AT3G26000	AT3G02750	AT3G59630	AT5G12840	AT5G54890	AT4G31540	AT3G47910	AT1G12350
AT5G61380	AT5G09300	AT1G78560	AT5G61010	AT1G80810	AT3G51250	AT2G03220	AT5G14760	AT3G14960	AT5G62760	AT4G08500	AT2G13840
AT3G07360	AT3G01490	AT5G42400	AT5G64500	AT3G26760	AT2G27490	AT4G25840	AT1G47720	AT1G19950	AT2G15690	AT1G47570	AT2G47350
AT5G66240	AT2G33590	AT5G04070	AT1G17930	AT1G26840	AT2G31450	AT1G32340	AT2G32900	AT1G76390	AT3G03870	AT5G10190	AT3G24660
AT5G03660	AT5G22070	AT3G60340	AT2G46250	AT4G24880	AT5G05920	AT1G55930	AT4G08180	AT5G22780	AT3G12020	AT4G34280	AT3G61490
AT1G70310	AT5G26240	AT5G51840	AT5G41070	AT5G59840	AT2G41350	AT3G01890	AT2G20950	AT5G52660	AT4G09640	AT2G40800	AT5G08550
AT1G63180	AT5G65960	AT4G05160	AT5G65920	AT3G48860	AT5G18420	AT4G30520	AT5G12440	AT5G61190	AT1G11880	AT5G57460	AT5G58760
AT1G74860	AT4G31430	AT1G30570	AT3G05230	AT3G59090	AT5G13360	AT5G11390	AT3G22170	AT1G59650	AT5G61930	AT5G51430	AT1G70160
AT3G19280	AT2G40980	AT5G03070	AT1G10350	AT2G47600	AT4G24730	AT5G16680	AT1G73840	AT1G45150	AT1G04400	AT2G23520	AT1G67530
AT1G70520	AT2G44950	AT5G41100	AT4G01040	AT3G47550	AT4G32120	AT2G21950	AT2G27820	AT4G28200	AT3G06250	AT3G15355	AT5G01030
AT1G76360	AT5G16810	AT1G28410	AT5G60750	AT1G22860	AT5G62910	AT2G02950	AT1G08760	AT2G26280	AT3G19640	AT3G47350	AT5G22760
AT2G19490	AT5G10810	AT4G14930	AT1G53450	AT1G56290	AT1G14180	AT2G02400	AT1G30610	AT1G29220	AT3G44600	AT5G63640	AT3G01400
AT3G18350	AT3G19220	AT5G05660	AT1G05070	AT2G26470	AT3G05380	AT3G18980	AT3G21100	AT5G55530	AT5G13280	AT5G15680	AT4G39870
AT3G47600	AT5G15460	AT1G22860	AT1G12420	AT4G34280	AT3G53030	AT2G30500	AT5G38860	AT3G49180	AT2G44090	AT4G27120	AT5G40490
AT3G48195	AT1G11400	AT1G27960	AT5G15700	AT5G54830	AT3G55370	AT1G06130	AT1G17270	AT4G27060	AT1G70610	AT4G38890	AT4G32300
AT4G28710	AT3G19960	AT1G68130	AT1G25580	AT4G32440	AT5G10270	AT5G42660	AT1G19397	AT3G57350	AT3G16110	AT1G08760	AT1G48160
AT5G10790	AT4G34570	AT1G71170	AT1G50300	AT5G63200	AT1G29410	AT2G39220	AT4G02900	AT4G35910	AT1G18160	AT3G06010	AT2G32800
AT5G13310	AT5G63220	AT3G09360	AT1G15410	AT4G14740	AT1G73710	AT3G18350	AT4G03115	AT2G16920	AT5G27270	AT1G28490	AT5G27410
AT1G15700	AT4G14230	AT3G63220	AT1G50600	AT5G18120	AT2G24690	AT4G03090	AT1G12930	AT3G03690	AT5G23200	AT1G71900	AT1G21590
AT2G31970	AT1G79080	AT4G16100	AT5G66675	AT5G28040	AT2G28200	AT4G35040	AT1G54850	AT4G13550	AT3G05090	AT5G63940	AT3G47680
AT2G43260	AT3G17910	AT4G32750	AT4G05000	AT1G32870	AT3G24320	AT1G16520	AT2G25920	AT1G19270	AT3G25700	AT2G16070	AT5G47650
AT3G21280	AT5G41020	AT5G11390	AT1G02170	AT1G51550	AT4G27100	AT1G79810	AT1G79690	AT2G19490	AT3G02280	AT5G40810	AT4G18160
AT4G37480	AT1G77030	AT5G18770	AT4G25260	AT4G01990	AT5G24830	AT5G26940	AT3G49350	AT4G01570	AT5G65540	AT4G33210	AT5G08380
AT5G26960	AT2G37520	AT3G12020	AT1G12060	AT4G27240	AT3G60530	AT4G01570	AT5G14620	AT2G18840	AT5G22700	AT5G64600	AT1G12930
AT5G27650	AT5G13570	AT5G09820	AT5G39980	AT1G06060	AT4G36780	AT5G03070	AT5G63080	AT4G30520	AT1G20770	AT1G13190	AT1G66530
AT5G18110	AT1G07360	AT2G26840	AT5G51740	AT1G47250	AT5G52580	AT2G39170	AT3G23540	AT5G54910	AT2G42520	AT1G21480	AT2G44980
AT1G08620	AT3G02920	AT3G26000	AT1G69330	AT4G31170	AT5G63220	AT5G58470	AT2G45160	AT1G09100	AT1G45180	AT3G12680	AT5G17250
AT1G13120	AT4G12640	AT5G65740	AT5G07120	AT1G14685	AT1G78690	AT5G64970	AT5G47390	AT1G05055	AT3G21290	AT4G25280	AT1G69360
AT1G64628	AT5G22760	AT1G72990	AT5G57410	AT4G23730	AT5G08380	AT1G10840	AT1G16590	AT3G42630	AT4G22740	AT4G28630	AT1G73875
AT2G38010	AT2G43770	AT5G56730	AT1G34150	AT3G66654	AT5G48680	AT2G03430	AT3G17450	AT1G78240	AT5G39840	AT3G07170	AT1G13900
AT4G01570	AT5G63460	AT1G14450	AT1G72990	AT2G26350	AT1G07530	AT5G04320	AT3G20350	AT1G03770	AT2G31510	AT1G48830	AT1G19430
AT5G45050	AT1G31920	AT1G08210	AT1G78810	AT5G06610	AT4G38900	AT1G59540	AT3G56690	AT1G19220	AT3G11820	AT3G60030	AT3G10730
AT3G03610	AT4G26400	AT4G08320	AT2G03667	AT2G32010	AT2G02170	AT2G35430	AT1G53710	AT4G00760	AT5G22850	AT1G47380	AT3G26950
AT5G03320	AT3G10140	AT1G02740	AT2G41750	AT3G17890	AT3G48710	AT3G09670	AT3G06620	AT5G12930	AT1G76630	AT1G53770	AT1G63690
AT5G61500	AT5G46620	AT1G45207	AT3G20910	AT3G23160	AT5G09390	AT4G17430	AT5G56380	AT5G45560	AT4G33495	AT4G02720	AT5G08720
AT4G08500	AT2G32040	AT1G76185	AT5G13340	AT5G19740	AT1G54920	AT5G44635	AT1G10120	AT5G48310	AT3G29090	AT4G08310	AT1G19700
AT1G50260	AT1G01420	AT2G40570	AT2G44140	AT5G65710	AT5G08190	AT5G58550	AT4G22720	AT5G40870	AT3G20620	AT1G12470	AT1G03290
AT2G44900	AT4G32290	AT4G00500	AT1G19750	AT4G27610	AT1G04230	AT3G47600	AT2G27210	AT2G16250	AT3G15180	AT5G18620	AT1G73080
AT3G03305	AT5G45160	AT4G24900	AT5G61830	AT4G31080	AT1G16780	AT3G56900	AT2G30470	AT3G56410	AT3G02560	AT5G35430	AT3G06010
AT3G19840	AT5G50230	AT5G08010	AT2G17540	AT3G51520	AT3G61420	AT5G48655	AT2G47220	AT4G23860	AT1G04710	AT5G58470	AT4G32010
AT4G22910	AT5G55540	AT1G54370	AT1G62085	AT5G15640	AT5G52650	AT2G37200	AT4G19500	AT1G16220	AT5G27730	AT2G20410	AT5G38600
AT5G25070	AT4G11790	AT4G17370	AT2G20650	AT1G26750	AT4G30480	AT2G26460	AT1G62200	AT1G71230	AT3G58640	AT3G47060	AT4G01840
AT1G71080	AT2G24190	AT1G01260	AT3G01890	AT5G10745	AT1G07728	AT5G13680	AT1G06200	AT2G20310	AT4G34260	AT5G07320	AT5G23690
AT5G55960	AT5G04360	AT1G21170	AT5G13860	AT1G03250	AT1G76390	AT1G78650	AT4G01000	AT4G32670	AT3G29760	AT1G43850	AT5G57970
AT1G17360	AT3G10350	AT2G03620	AT5G54890	AT1G16670	AT5G18040	AT2G47350	AT4G04885	AT2G02570	AT4G26980	AT5G61760	AT1G15230
AT5G10550	AT1G58025	AT5G05970	AT1G62730	AT1G17820	AT5G47680	AT5G01370	AT5G02250	AT3G21140	AT3G05220	AT1G42540	AT1G35560
AT4G00150	AT3G18580	AT5G53150	AT3G09030	AT1G18810	AT4G11630	AT5G23400	AT3G12150	AT2G15900	AT1G74720	AT3G01320	AT5G67150
AT1G17470	AT3G48860	AT3G47080	AT1G80500	AT1G62620	AT1G55170	AT5G58003	AT5G13640	AT2G17580	AT1G18900	AT5G55670	AT1G09060
AT3G10380	AT4G21090	AT4G26430	AT1G60790	AT3G02170	AT3G19150	AT2G20790	AT3G54020	AT1G60620	AT2G26640	AT3G63420	AT2G46470
AT1G15240	AT3G07990	AT1G08700	AT2G35360	AT3G57090	AT5G49530	AT4G26450	AT2G39580	AT1G12370	AT3G58040	AT3G06450	AT1G32050
AT5G20140	AT2G36220	AT3G25580	AT3G42630	AT5G08750	AT5G49570	AT1G13770	AT1G63090	AT1G48040	AT2G32170	AT1G33980	AT1G78010
AT3G07950	AT4G37130	AT1G19750	AT5G22840	AT4G28860	AT3G28900	AT4G20480	AT1G79880	AT4G11670	AT4G33490	AT2G47210	AT1G70790
AT1G20260	AT5G26180	AT3G05700	AT2G26990	AT1G48430	AT2G04540	AT1G12550	AT2G34900	AT4G14750	AT5G20680	AT3G01610	AT2G15560
AT1G20980	AT2G26970	AT4G39920	AT2G15270	AT5G12010	AT2G22090	AT1G64580	AT1G07030	AT3G52640	AT4G02220	AT3G12980	AT5G01450
AT5G11860	AT1G60790	AT5G01450	AT1G51560	AT1G67530	AT4G01880	AT1G70740	AT4G31140	AT3G59300	AT5G08450	AT3G21360	AT5G23200
AT1G15710	AT1G68910	AT5G46850	AT1G35320	AT1G77280	AT5G02820	AT4G23410	AT5G20510	AT5G46560	AT5G09860	AT5G11430	AT5G42090
AT3G59300	AT2G22090	AT1G67490	AT1G65410	AT2G18670	AT3G02250	AT3G58020	AT4G04740	AT1G27440	AT1G79880	AT5G25050	AT5G38630
AT2G15320	AT3G21640	AT3G02065	AT3G19910	AT3G04070	AT1G12990	AT4G13040	AT1G01950	AT1G45207	AT1G80680	AT5G22450	AT1G71340
AT3G51310	AT3G02050	AT5G66380	AT5G50380	AT4G19900	AT3G04350	AT3G02460	AT1G63900	AT2G33540	AT4G39240	AT1G49950	AT1G50380
AT5G09960	AT5G25510	AT5G67540	AT5G20000	AT4G27940	AT3G20890	AT1G63180	AT4G26620	AT5G50340	AT3G02320	AT1G34550	AT1G48110
AT4G39390	AT5G67240	AT2G02910	AT1G56670	AT1G29760	AT3G49050	AT1G77240	AT1G07530	AT5G60790	AT3G13530	AT5G48250	AT1G53090
AT5G38380	AT1G55810	AT2G25010	AT1G74750	AT4G24100	AT5G64360	AT3G25700	AT1G73030	AT1G60860	AT5G04240	AT5G36230	AT1G11330
AT1G09300	AT5G60990	AT5G06950	AT1G80630	AT5G65400	AT1G50710	AT4G00026	AT2G20810	AT3G25030	AT4G06598	AT4G03390	AT4G23040
AT3G29400	AT2G26640	AT4G33480	AT2G38820	AT1G24265	AT3G07980	AT4G03115	AT1G02290	AT4G11970	AT5G15610	AT1G16500	AT5G25480
AT4G02200	AT3G63390	AT3G10840	AT2G43040	AT2G30100	AT5G50390	AT4G31540	AT3G49880	AT1G64440	AT4G24500	AT1G28310	AT2G29210
AT4G19180	AT3G56750	AT3G55920	AT5G40470	AT3G02875	AT3G01340	AT5G49010	AT3G50840	AT5G61770	AT3G21810	AT2G15900	AT4G05090
AT5G44870	AT5G57015	AT1G10650	AT1G31410	AT3G19280	AT5G22050	AT5G49170	AT5G18525	AT4G32270	AT4G31248	AT2G16920	AT1G17580
AT2G18770	AT1G36310	AT1G12120	AT5G60850	AT3G56270	AT5G44170	AT2G34840	AT5G56780	AT1G20980	AT5G02910	AT5G39500	AT3G17900
AT2G33700	AT5G48730	AT5G40170	AT1G75840	AT4G12400	AT2G03667	AT3G18690	AT4G15010	AT1G12860	AT2G39805	AT5G45050	AT3G21110
AT1G67580	AT2G20690	AT1G24160	AT3G61150	AT5G65240	AT2G43330	AT3G12600	AT5G16240	AT2G22840	AT1G55680	AT1G79950	AT5G10960
AT1G25420	AT4G31600	AT5G08740	AT4G00950	AT5G67170	AT4G00020	AT3G14920	AT4G12020	AT3G61960	AT5G64813	AT2G03240	AT5G05987
AT1G20270	AT2G19950	AT5G02250	AT5G15860	AT1G04710	AT4G16790	AT4G17060	AT1G76720	AT1G55680	AT5G15390	AT5G06350	AT4G33300
AT3G46200	AT5G18420	AT1G65660	AT1G65020	AT1G01830	AT1G74050	AT2G44020	AT3G07020	AT3G06440	AT1G19700	AT2G16400	AT2G17520
AT1G05120	AT1G70760	AT1G08660	AT1G47380	AT4G23530	AT2G45200	AT5G06850	AT2G40860	AT1G29890	AT3G10210	AT4G05060	AT4G16830
