# Supplementary material for: Widespread inter‐individual gene expression variability in Arabidopsis thaliana
Source: Mol Syst Biol. 2019 Jan 24;15(1):e8591. doi: 10.15252/msb.20188591 (PMC6346214; doi:10.15252/msb.20188591)
Supplement: Supplementary file 4 — Table EV3 [file MSB-15-e8591-s004.xlsx]

## Sheet: Table description
Table EV3
tab "GO_all_HVG": GO enrichment for all HVGs
tab "GO_clusters": GO enrichment for each of the seven clusters of HVGs identified in Fig 2D.

## Sheet: GO_all_HVG
GO	FDR
nicotianamine biosynthetic process	0.0375
photosynthesis, light harvesting in photosystem II	0.000126
response to herbivore	0.0373
cellular response to iron ion starvation	0.00402
killing of cells of other organism	1.54e-06
syncytium formation	0.000516
cellular response to nitric oxide	0.000371
hydrogen peroxide catabolic process	1.12e-11
iron ion transport	0.027
response to copper ion	0.0269
lignan biosynthetic process	0.0268
cellular iron ion homeostasis	0.00615
glucosinolate catabolic process	0.00299
photosynthesis, light harvesting in photosystem I	0.000324
glucosinolate biosynthetic process	3.2e-06
phosphate ion homeostasis	0.0169
suberin biosynthetic process	0.0358
indoleacetic acid biosynthetic process	0.0356
response to insect	0.000912
toxin catabolic process	5.69e-06
phenol-containing compound metabolic process	0.00527
anthocyanin-containing compound biosynthetic process	0.0221
response to desiccation	0.00328
xyloglucan metabolic process	0.000106
plant-type cell wall loosening	0.00843
glutathione metabolic process	4.93e-06
indole glucosinolate metabolic process	0.036
cellular response to toxic substance	0.0359
lipid transport	1.47e-09
cellular response to iron ion	0.00997
cold acclimation	0.00487
response to zinc ion	0.00782
response to oomycetes	0.0152
response to hydrogen peroxide	0.00491
defense response to fungus	3.2e-10
response to wounding	1.12e-07
response to jasmonic acid	7.06e-06
response to salicylic acid	0.000211
cellular response to ethylene stimulus	0.0159
cell redox homeostasis	0.0288
response to karrikin	0.0375
response to light intensity	0.0184
oxidation-reduction process	1.12e-15
response to salt stress	2.17e-07
defense response to bacterium	0.0168
cellular response to acid chemical	0.0402
response to cadmium ion	0.0445
response to abscisic acid	0.0136

## Sheet: GO_clusters
cluster	GO	FDR
1	thalianol metabolic process	0.00764
1	cellular response to iron ion starvation	0.0313
1	anthocyanin-containing compound biosynthetic process	0.00216
1	jasmonic acid biosynthetic process	0.00455
1	killing of cells of other organism	0.00491
1	toxin catabolic process	0.00782
1	response to wounding	1.34e-11
1	response to jasmonic acid	1.11e-08
1	glutathione metabolic process	0.00691
1	steroid metabolic process	0.00691
1	response to chitin	0.0269
1	response to salicylic acid	0.000837
1	defense response to fungus	3.99e-05
1	regulation of defense response	0.0196
1	response to oxidative stress	7.64e-05
1	response to cold	0.0017
1	organic hydroxy compound metabolic process	0.0445
1	response to water	0.0441
1	response to salt stress	0.0232
1	oxidation-reduction process	0.00389
2	photosynthetic electron transport in photosystem II	0.00642
2	intracellular sequestering of iron ion	0.0436
2	cellular response to nitric oxide	0.000435
2	camalexin biosynthetic process	0.0492
2	cellular response to iron ion	0.000484
2	killing of cells of other organism	0.0483
2	hydrogen peroxide catabolic process	9.83e-06
2	glucosinolate biosynthetic process	0.0448
2	xyloglucan metabolic process	0.0436
2	lipid transport	0.000173
2	plant-type cell wall organization	0.00651
2	cellular response to ethylene stimulus	0.00158
2	response to toxic substance	0.0396
2	response to bacterium	0.0414
3	cellular response to sulfur starvation	0.00108
3	regulation of glucosinolate biosynthetic process	0.0365
3	photosynthesis, light harvesting in photosystem II	0.036
3	response to desiccation	0.036
3	divalent inorganic anion homeostasis	0.0131
3	response to insect	0.0283
3	cuticle development	0.0408
3	glucosinolate biosynthetic process	0.0162
3	hyperosmotic salinity response	0.0469
3	response to high light intensity	0.0365
3	lipid transport	0.00415
3	carboxylic acid transport	0.0231
3	defense response to fungus	0.00546
3	alpha-amino acid biosynthetic process	0.0372
3	defense response to bacterium	0.0266
3	response to cold	0.0121
3	response to abscisic acid	0.0474
4	hydrogen peroxide catabolic process	9.45e-07
4	nitrate assimilation	0.00929
4	photosynthesis, light harvesting in photosystem I	0.0256
4	toxin catabolic process	0.00374
4	iron ion homeostasis	0.00467
4	phenylpropanoid biosynthetic process	9.34e-06
4	glutathione metabolic process	0.0277
4	glucosinolate metabolic process	0.00416
4	plant-type cell wall organization	0.0473
4	response to oxidative stress	5e-07
4	response to extracellular stimulus	0.0259
4	cellular homeostasis	0.0104
4	response to salt stress	0.000373
4	oxidation-reduction process	2.35e-07
4	response to other organism	0.00306
4	defense response	0.0167
