# Supplementary material for: Widespread inter‐individual gene expression variability in Arabidopsis thaliana
Source: Mol Syst Biol. 2019 Jan 24;15(1):e8591. doi: 10.15252/msb.20188591 (PMC6346214; doi:10.15252/msb.20188591)
Supplement: Supplementary file 5 — Table EV4 [file MSB-15-e8591-s005.xlsx]

## Sheet: Table description
Table EV4
tab "GO_all_LVG": GO enrichment for all LVGs
tab "GO_clusters": GO enrichment for each of the seven clusters of LVGs identified in Fig S2D.

## Sheet: GO_all_LVG
GO	FDR
macromolecule methylation	0.0236
histone modification	0.0431
DNA repair	0.0197
protein ubiquitination	0.00757
protein phosphorylation	0.0132
regulation of macromolecule metabolic process	0.0397

## Sheet: GO_clusters
Cluster	GO	FDR
1	vacuole organization	0.0516
1	histone modification	0.00134
1	peptidyl-lysine modification	0.0506
1	regulation of gene expression	0.0215
1	regulation of cellular macromolecule biosynthetic process	0.0439
1	regulation of nitrogen compound metabolic process	0.0478
1	RNA metabolic process	0.0491
3	protein modification by small protein conjugation	0.0365
5	cellular response to DNA damage stimulus	0.0463
5	cell cycle	0.0169
5	DNA metabolic process	0.0205
5	macromolecule modification	0.000148
