# Supplementary material for: Widespread inter‐individual gene expression variability in Arabidopsis thaliana
Source: Mol Syst Biol. 2019 Jan 24;15(1):e8591. doi: 10.15252/msb.20188591 (PMC6346214; doi:10.15252/msb.20188591)
Supplement: Supplementary file 6 — Table EV5 [file MSB-15-e8591-s006.xlsx]

## Sheet: Table description
Table EV5
For each of the 60 TFs with enriched HVGs in their targets, the total number of targets is provided, as well as the number of HVGs they target.

## Sheet: Sheet1
TF	Number of targets (in background)	Number of HVG targets	Percentage of targets that are HVGs	Percentage of HVGs that are targets
ATHB23	7047	821	11.6503	60.4566
EPR1	8497	806	9.4857	59.352
RVE1	7705	765	9.92862	56.3328
ATHB25	6537	760	11.6261	55.9647
ATHB5	7133	751	10.5285	55.3019
ATHB13	6683	749	11.2075	55.1546
AT1G75240	5940	680	11.4478	50.0736
LHY1	5867	627	10.6869	46.1708
REM19	5737	609	10.6153	44.8454
BIM2	5545	594	10.7124	43.7408
TGA6	5452	557	10.2164	41.0162
ANAC058	4571	532	11.6386	39.1753
ANAC083	4175	471	11.2814	34.6834
HDG1	4030	465	11.5385	34.2415
GTL1	4367	448	10.2588	32.9897
ATAF1	4159	447	10.7478	32.9161
RVE8	4177	441	10.5578	32.4742
AT2G22430	4272	440	10.2996	32.4006
bZIP68	4051	434	10.7134	31.9588
MYB3R1	3930	428	10.8906	31.5169
PHV	3667	408	11.1263	30.0442
ANAC047	3476	395	11.3636	29.0869
HAT2	3560	395	11.0955	29.0869
AT5G56840	3386	386	11.3999	28.4242
ANAC050	2844	386	13.5724	28.4242
bZIP3	3733	379	10.1527	27.9087
NAC2	3027	365	12.0581	26.8778
RVE5	3155	345	10.935	25.405
GBF3	3180	337	10.5975	24.8159
ATHB34	2779	331	11.9108	24.3741
ANL2	2682	310	11.5585	22.8277
At4g36780	2768	307	11.091	22.6068
VRN1	2601	284	10.9189	20.9131
WRKY25	2642	283	10.7116	20.8395
ANAC034	2622	281	10.717	20.6922
NAM	2349	280	11.92	20.6186
At1g78700	2407	273	11.3419	20.1031
WRKY33	2404	255	10.6073	18.7776
ANAC046	1896	255	13.4494	18.7776
TGA1	2069	245	11.8415	18.0412
ANAC013	1742	241	13.8347	17.7467
TGA9	2075	238	11.4699	17.5258
SPL1	1947	236	12.1212	17.3785
ANAC053	1642	235	14.3118	17.3049
bZIP50	1866	226	12.1115	16.6421
RVE4	2020	223	11.0396	16.4212
TGA4	1891	218	11.5283	16.053
ATHB24	1819	215	11.8197	15.8321
TGA3	1696	192	11.3208	14.1384
bZIP44	1544	185	11.9819	13.623
ANAC017	1107	180	16.2602	13.2548
SPL14	1185	156	13.1646	11.4875
TGA5	1277	156	12.2161	11.4875
WRKY29	1286	155	12.0529	11.4138
ANAC079	1090	143	13.1193	10.5302
BAM8	1098	140	12.7505	10.3093
ANAC087	812	120	14.7783	8.83652
bZIP28	877	117	13.3409	8.61561
NLP7	520	80	15.3846	5.89102
At4g18890	418	58	13.8756	4.27099
