# Supplementary material for: Widespread inter‐individual gene expression variability in Arabidopsis thaliana
Source: Mol Syst Biol. 2019 Jan 24;15(1):e8591. doi: 10.15252/msb.20188591 (PMC6346214; doi:10.15252/msb.20188591)
Supplement: Supplementary file 7 — Table EV6 [file MSB-15-e8591-s007.xlsx]

## Sheet: Table description
Table EV6
In and outdegrees of nodes in the gene regulatory networks derived from the DAP-seq data for:
- HVGs and the 60 TFs with targets enriched in HVGs (tab: "HVGs with 60TFs")
- HVGs and the 7 highly variable TFs with targets enriched in HVGs (tab: "HVGs with 7TFs")
- 60 TFs with targets enriched in HVGs (tab: "60TFs vs 60TFs")
Comparison of indegrees at HVGs for the gene regulatory networks based on all the 60 TFs with targets enriched in HVGs, or based on the 7 TFs that are highly variable (tab: "comparison HVGs 60TFs or 7 TFs")

## Sheet: HVGs with 60TFs
name	Indegree_60TFs	Outdegree_60TFs	type
AT1G01060	15	627	TF_HVGs
AT1G01120	41	0	HVG
AT1G01580	30	0	HVG
AT1G01720	0	447	TF
AT1G02205	25	0	HVG
AT1G02360	17	0	HVG
AT1G02710	9	0	HVG
AT1G02850	13	0	HVG
AT1G02900	12	0	HVG
AT1G02920	11	0	HVG
AT1G02930	15	0	HVG
AT1G03130	5	0	HVG
AT1G03220	23	0	HVG
AT1G03495	1	0	HVG
AT1G03630	19	0	HVG
AT1G03850	37	0	HVG
AT1G03870	3	0	HVG
AT1G03940	3	0	HVG
AT1G04040	25	0	HVG
AT1G05000	29	0	HVG
AT1G05065	10	0	HVG
AT1G05240	14	0	HVG
AT1G05260	22	0	HVG
AT1G05340	27	0	HVG
AT1G05562	6	0	HVG
AT1G05680	22	0	HVG
AT1G05835	14	0	HVG
AT1G06090	19	0	HVG
AT1G06160	29	0	HVG
AT1G06360	19	0	HVG
AT1G06570	14	0	HVG
AT1G06830	7	0	HVG
AT1G07050	20	0	HVG
AT1G07135	20	0	HVG
AT1G07590	7	0	HVG
AT1G07600	9	0	HVG
AT1G07610	12	0	HVG
AT1G07901	2	0	HVG
AT1G08090	37	0	HVG
AT1G08115	6	0	HVG
AT1G08320	0	238	TF
AT1G08430	20	0	HVG
AT1G08830	12	0	HVG
AT1G08930	21	0	HVG
AT1G09210	15	0	HVG
AT1G09240	10	0	HVG
AT1G09530	22	0	HVG
AT1G09560	22	0	HVG
AT1G09740	2	0	HVG
AT1G10522	6	0	HVG
AT1G10640	32	0	HVG
AT1G10657	13	0	HVG
AT1G10682	11	0	HVG
AT1G11080	20	0	HVG
AT1G11260	34	0	HVG
AT1G11580	14	0	HVG
AT1G11600	25	0	HVG
AT1G12080	26	0	HVG
AT1G12740	31	0	HVG
AT1G12780	20	0	HVG
AT1G13300	32	0	HVG
AT1G13420	12	0	HVG
AT1G13590	23	0	HVG
AT1G13609	31	0	HVG
AT1G13650	2	0	HVG
AT1G13990	8	0	HVG
AT1G14120	17	0	HVG
AT1G14250	15	0	HVG
AT1G14870	22	0	HVG
AT1G14890	23	0	HVG
AT1G14960	17	0	HVG
AT1G15125	9	0	HVG
AT1G15380	33	0	HVG
AT1G15820	6	0	HVG
AT1G16400	3	0	HVG
AT1G16410	26	0	HVG
AT1G16515	20	0	HVG
AT1G16720	11	0	HVG
AT1G17170	11	0	HVG
AT1G17180	18	0	HVG
AT1G17190	17	0	HVG
AT1G17860	8	0	HVG
AT1G18250	20	0	HVG
AT1G18330	0	806	TF
AT1G18590	3	0	HVG
AT1G18970	20	0	HVG
AT1G18980	8	0	HVG
AT1G19020	11	0	HVG
AT1G19070	1	0	HVG
AT1G19180	25	0	HVG
AT1G19380	15	0	HVG
AT1G19394	9	0	HVG
AT1G19550	1	0	HVG
AT1G19570	5	0	HVG
AT1G19670	5	0	HVG
AT1G19960	18	0	HVG
AT1G20070	18	0	HVG
AT1G20440	20	0	HVG
AT1G20450	16	0	HVG
AT1G20620	29	0	HVG
AT1G20980	0	156	TF
AT1G21100	18	0	HVG
AT1G21110	7	0	HVG
AT1G21130	20	0	HVG
AT1G21310	25	0	HVG
AT1G21400	17	0	HVG
AT1G21520	18	0	HVG
AT1G21680	25	0	HVG
AT1G21750	13	0	HVG
AT1G21910	21	0	HVG
AT1G22065	19	0	HVG
AT1G22070	0	192	TF
AT1G22160	31	0	HVG
AT1G22400	20	0	HVG
AT1G22440	22	0	HVG
AT1G22500	26	0	HVG
AT1G22530	14	0	HVG
AT1G22890	6	0	HVG
AT1G23020	33	0	HVG
AT1G23090	38	0	HVG
AT1G23390	42	0	HVG
AT1G23720	6	0	HVG
AT1G24020	16	0	HVG
AT1G24530	34	0	HVG
AT1G25275	10	0	HVG
AT1G25440	35	0	HVG
AT1G25470	5	0	HVG
AT1G25472	5	0	HVG
AT1G25560	30	0	HVG
AT1G26250	6	0	HVG
AT1G26770	24	0	HVG
AT1G27020	13	0	HVG
AT1G27140	10	0	HVG
AT1G28290	22	0	HVG
AT1G28710	3	0	HVG
AT1G29280	39	0	HVG
AT1G29395	8	0	HVG
AT1G29418	1	0	HVG
AT1G29660	50	0	HVG
AT1G29910	8	0	HVG
AT1G29920	22	0	HVG
AT1G29951	2	0	HVG
AT1G30490	0	408	TF
AT1G30510	6	0	HVG
AT1G30700	22	0	HVG
AT1G30750	11	0	HVG
AT1G30820	42	0	HVG
AT1G30870	4	0	HVG
AT1G31258	11	0	HVG
AT1G31580	21	0	HVG
AT1G31690	20	0	HVG
AT1G31935	4	0	HVG
AT1G31950	13	0	HVG
AT1G32150	0	434	TF
AT1G32450	30	0	HVG
AT1G32640	19	0	HVG
AT1G32870	0	241	TF
AT1G32900	13	0	HVG
AT1G32920	11	0	HVG
AT1G33110	16	0	HVG
AT1G33240	0	448	TF
AT1G33590	16	0	HVG
AT1G33600	26	0	HVG
AT1G34190	0	180	TF
AT1G35720	19	0	HVG
AT1G36370	9	0	HVG
AT1G37130	34	0	HVG
AT1G42430	29	0	HVG
AT1G43310	17	0	HVG
AT1G43790	4	0	HVG
AT1G43800	16	0	HVG
AT1G44800	23	0	HVG
AT1G45145	16	0	HVG
AT1G45191	26	0	HVG
AT1G45201	32	0	HVG
AT1G47395	13	0	HVG
AT1G47400	13	0	HVG
AT1G47600	8	0	HVG
AT1G48100	32	0	HVG
AT1G48300	28	0	HVG
AT1G48330	23	0	HVG
AT1G49032	27	0	HVG
AT1G49310	23	0	HVG
AT1G49480	0	609	TF
AT1G49500	21	0	HVG
AT1G49860	12	0	HVG
AT1G50060	4	0	HVG
AT1G51090	14	0	HVG
AT1G51140	23	0	HVG
AT1G51470	7	0	HVG
AT1G51760	10	0	HVG
AT1G51830	14	0	HVG
AT1G51840	16	0	HVG
AT1G52000	21	0	HVG
AT1G52050	28	0	HVG
AT1G52060	17	0	HVG
AT1G52070	18	0	HVG
AT1G52100	26	0	HVG
AT1G52200	20	0	HVG
AT1G52230	14	0	HVG
AT1G52342	12	0	HVG
AT1G52400	23	0	HVG
AT1G52827	6	0	HVG
AT1G52880	0	280	TF
AT1G53560	19	0	HVG
AT1G54000	30	0	HVG
AT1G54010	24	0	HVG
AT1G54040	23	0	HVG
AT1G54740	18	0	HVG
AT1G55010	29	0	HVG
AT1G55450	26	0	HVG
AT1G55860	12	0	HVG
AT1G55990	1	0	HVG
AT1G56110	14	0	HVG
AT1G56150	20	0	HVG
AT1G56220	28	0	HVG
AT1G56320	3	0	HVG
AT1G56340	22	0	HVG
AT1G56430	26	0	HVG
AT1G56650	22	0	HVG
AT1G56680	13	0	HVG
AT1G57990	11	0	HVG
AT1G58150	11	0	HVG
AT1G58270	40	0	HVG
AT1G58290	12	0	HVG
AT1G59730	34	0	HVG
AT1G59870	15	0	HVG
AT1G60140	20	0	HVG
AT1G60590	37	0	HVG
AT1G60680	13	0	HVG
AT1G60740	1	0	HVG
AT1G60960	7	0	HVG
AT1G61275	4	0	HVG
AT1G61280	1	0	HVG
AT1G61800	19	0	HVG
AT1G62180	6	0	HVG
AT1G62380	19	0	HVG
AT1G62480	28	0	HVG
AT1G62500	15	0	HVG
AT1G62510	28	0	HVG
AT1G62560	31	0	HVG
AT1G62570	32	0	HVG
AT1G62660	30	0	HVG
AT1G63245	25	0	HVG
AT1G64390	41	0	HVG
AT1G64590	14	0	HVG
AT1G64780	47	0	HVG
AT1G64980	6	0	HVG
AT1G65310	15	0	HVG
AT1G65390	10	0	HVG
AT1G65486	10	0	HVG
AT1G65490	17	0	HVG
AT1G65510	9	0	HVG
AT1G65845	13	0	HVG
AT1G65970	26	0	HVG
AT1G66100	11	0	HVG
AT1G66180	33	0	HVG
AT1G66200	30	0	HVG
AT1G66270	20	0	HVG
AT1G66280	18	0	HVG
AT1G66725	13	0	HVG
AT1G66760	24	0	HVG
AT1G66800	11	0	HVG
AT1G67148	10	0	HVG
AT1G67360	8	0	HVG
AT1G67750	24	0	HVG
AT1G67860	3	0	HVG
AT1G67865	10	0	HVG
AT1G68238	10	0	HVG
AT1G68530	24	0	HVG
AT1G68600	11	0	HVG
AT1G68840	27	0	HVG
AT1G68850	13	0	HVG
AT1G68880	19	0	HVG
AT1G69010	0	594	TF
AT1G69040	21	0	HVG
AT1G69530	33	0	HVG
AT1G69780	0	749	TF
AT1G69810	15	0	HVG
AT1G70700	14	0	HVG
AT1G70782	36	0	HVG
AT1G70830	17	0	HVG
AT1G70850	10	0	HVG
AT1G70890	8	0	HVG
AT1G71030	26	0	HVG
AT1G72360	9	0	HVG
AT1G72416	10	0	HVG
AT1G72430	24	0	HVG
AT1G72450	12	0	HVG
AT1G72645	1	0	HVG
AT1G72900	4	0	HVG
AT1G72970	21	0	HVG
AT1G73120	6	0	HVG
AT1G73260	17	0	HVG
AT1G73330	8	0	HVG
AT1G73600	27	0	HVG
AT1G73830	13	0	HVG
AT1G74460	15	0	HVG
AT1G74500	25	0	HVG
AT1G74670	24	0	HVG
AT1G74770	12	0	HVG
AT1G75040	14	0	HVG
AT1G75240	24	680	TF_HVGs
AT1G75390	0	185	TF
AT1G75750	18	0	HVG
AT1G76100	22	0	HVG
AT1G76160	20	0	HVG
AT1G76600	44	0	HVG
AT1G76680	12	0	HVG
AT1G76790	27	0	HVG
AT1G76930	19	0	HVG
AT1G76955	7	0	HVG
AT1G76960	4	0	HVG
AT1G77120	23	0	HVG
AT1G77330	21	0	HVG
AT1G77510	12	0	HVG
AT1G77760	39	0	HVG
AT1G77885	14	0	HVG
AT1G77920	0	226	TF
AT1G78000	22	0	HVG
AT1G78020	25	0	HVG
AT1G78090	31	0	HVG
AT1G78340	17	0	HVG
AT1G78370	15	0	HVG
AT1G78460	15	0	HVG
AT1G78700	0	273	TF
AT1G78820	22	0	HVG
AT1G78830	11	0	HVG
AT1G78850	17	0	HVG
AT1G79530	17	0	HVG
AT1G80240	18	0	HVG
AT1G80440	18	0	HVG
AT1G80920	18	0	HVG
AT2G01010	13	0	HVG
AT2G01020	7	0	HVG
AT2G01520	24	0	HVG
AT2G01530	22	0	HVG
AT2G01850	30	0	HVG
AT2G02120	22	0	HVG
AT2G02390	6	0	HVG
AT2G02450	0	281	TF
AT2G02930	10	0	HVG
AT2G03090	35	0	HVG
AT2G03200	17	0	HVG
AT2G03760	12	0	HVG
AT2G04040	10	0	HVG
AT2G04795	19	0	HVG
AT2G04800	15	0	HVG
AT2G05070	13	0	HVG
AT2G05100	22	0	HVG
AT2G05380	21	0	HVG
AT2G05440	23	0	HVG
AT2G05510	21	0	HVG
AT2G05520	14	0	HVG
AT2G05540	16	0	HVG
AT2G06050	19	0	HVG
AT2G06850	24	0	HVG
AT2G06925	20	0	HVG
AT2G12646	28	0	HVG
AT2G14247	19	0	HVG
AT2G14580	20	0	HVG
AT2G14890	24	0	HVG
AT2G15128	20	0	HVG
AT2G15480	24	0	HVG
AT2G15490	26	0	HVG
AT2G15620	14	0	HVG
AT2G15960	7	0	HVG
AT2G15970	11	0	HVG
AT2G16005	14	0	HVG
AT2G16060	12	0	HVG
AT2G16586	20	0	HVG
AT2G16660	13	0	HVG
AT2G16850	16	0	HVG
AT2G17500	27	0	HVG
AT2G18150	16	0	HVG
AT2G18193	22	0	HVG
AT2G18230	18	0	HVG
AT2G18328	13	0	HVG
AT2G18350	0	215	TF
AT2G18370	20	0	HVG
AT2G18980	24	0	HVG
AT2G19590	2	0	HVG
AT2G19800	35	0	HVG
AT2G19970	14	0	HVG
AT2G20570	11	0	HVG
AT2G20670	33	0	HVG
AT2G20750	22	0	HVG
AT2G20835	17	0	HVG
AT2G21045	7	0	HVG
AT2G21100	2	0	HVG
AT2G21210	15	0	HVG
AT2G21650	27	0	HVG
AT2G22122	21	0	HVG
AT2G22330	24	0	HVG
AT2G22430	0	440	TF
AT2G22470	25	0	HVG
AT2G22482	20	0	HVG
AT2G22510	22	0	HVG
AT2G22990	21	0	HVG
AT2G23000	21	0	HVG
AT2G23010	20	0	HVG
AT2G23130	8	0	HVG
AT2G23540	6	0	HVG
AT2G23600	13	0	HVG
AT2G24040	9	0	HVG
AT2G24762	30	0	HVG
AT2G24940	6	0	HVG
AT2G24945	5	0	HVG
AT2G25060	10	0	HVG
AT2G25160	21	0	HVG
AT2G25450	19	0	HVG
AT2G25510	18	0	HVG
AT2G25735	5	0	HVG
AT2G25810	25	0	HVG
AT2G25980	10	0	HVG
AT2G26080	5	0	HVG
AT2G26330	8	0	HVG
AT2G26980	12	0	HVG
AT2G27230	7	0	HVG
AT2G27385	9	0	HVG
AT2G27510	17	0	HVG
AT2G27550	13	0	HVG
AT2G27830	14	0	HVG
AT2G28160	18	0	HVG
AT2G28630	28	0	HVG
AT2G28670	6	0	HVG
AT2G28780	45	0	HVG
AT2G28790	32	0	HVG
AT2G28950	19	0	HVG
AT2G29170	8	0	HVG
AT2G29300	11	0	HVG
AT2G29310	5	0	HVG
AT2G29340	18	0	HVG
AT2G29420	11	0	HVG
AT2G29490	12	0	HVG
AT2G29995	26	0	HVG
AT2G30210	20	0	HVG
AT2G30250	0	283	TF
AT2G30540	9	0	HVG
AT2G30600	22	0	HVG
AT2G30766	22	0	HVG
AT2G30930	16	0	HVG
AT2G31390	14	0	HVG
AT2G31730	15	0	HVG
AT2G31810	14	0	HVG
AT2G32150	25	0	HVG
AT2G32300	4	0	HVG
AT2G32487	6	0	HVG
AT2G32870	15	0	HVG
AT2G32880	10	0	HVG
AT2G33770	21	0	HVG
AT2G33790	12	0	HVG
AT2G33830	26	0	HVG
AT2G33850	11	0	HVG
AT2G34070	24	0	HVG
AT2G34420	5	0	HVG
AT2G34430	22	0	HVG
AT2G34620	8	0	HVG
AT2G34925	11	0	HVG
AT2G35120	6	0	HVG
AT2G35380	14	0	HVG
AT2G35736	1	0	HVG
AT2G36030	36	0	HVG
AT2G36100	8	0	HVG
AT2G36120	9	0	HVG
AT2G36690	39	0	HVG
AT2G36800	32	0	HVG
AT2G36830	24	0	HVG
AT2G36854	12	0	HVG
AT2G36885	11	0	HVG
AT2G37040	27	0	HVG
AT2G37130	14	0	HVG
AT2G37170	13	0	HVG
AT2G37750	18	0	HVG
AT2G37760	14	0	HVG
AT2G37770	4	0	HVG
AT2G38170	24	0	HVG
AT2G38230	3	0	HVG
AT2G38310	15	0	HVG
AT2G38380	21	0	HVG
AT2G38390	28	0	HVG
AT2G38470	9	255	TF_HVGs
AT2G38530	7	0	HVG
AT2G38750	23	0	HVG
AT2G38940	34	0	HVG
AT2G39310	13	0	HVG
AT2G39430	20	0	HVG
AT2G39450	3	0	HVG
AT2G39510	26	0	HVG
AT2G39530	10	0	HVG
AT2G39570	12	0	HVG
AT2G39700	28	0	HVG
AT2G39800	28	0	HVG
AT2G40000	5	0	HVG
AT2G40100	16	0	HVG
AT2G40113	9	0	HVG
AT2G40205	6	0	HVG
AT2G40300	14	0	HVG
AT2G40330	35	0	HVG
AT2G40435	21	0	HVG
AT2G40610	18	0	HVG
AT2G40670	16	0	HVG
AT2G40960	2	0	HVG
AT2G41090	9	0	HVG
AT2G41100	6	0	HVG
AT2G41240	28	0	HVG
AT2G41250	20	0	HVG
AT2G41380	27	0	HVG
AT2G41410	17	0	HVG
AT2G41480	14	0	HVG
AT2G41560	9	0	HVG
AT2G41660	30	0	HVG
AT2G41730	19	0	HVG
AT2G41800	15	0	HVG
AT2G41990	12	0	HVG
AT2G42530	17	0	HVG
AT2G42540	14	0	HVG
AT2G42570	20	0	HVG
AT2G42600	19	0	HVG
AT2G42610	27	0	HVG
AT2G42750	20	0	HVG
AT2G42840	15	0	HVG
AT2G43018	2	0	HVG
AT2G43020	31	0	HVG
AT2G43100	5	0	HVG
AT2G43120	42	0	HVG
AT2G43150	33	0	HVG
AT2G43510	11	0	HVG
AT2G43530	3	0	HVG
AT2G43535	5	0	HVG
AT2G43550	6	0	HVG
AT2G43590	26	0	HVG
AT2G43610	24	0	HVG
AT2G43620	20	0	HVG
AT2G43670	12	0	HVG
AT2G43820	29	0	HVG
AT2G44080	28	0	HVG
AT2G44670	19	0	HVG
AT2G44790	22	0	HVG
AT2G45180	14	0	HVG
AT2G45220	30	0	HVG
AT2G46140	31	0	HVG
AT2G46220	3	0	HVG
AT2G46270	0	337	TF
AT2G46600	12	0	HVG
AT2G46650	23	0	HVG
AT2G46750	21	0	HVG
AT2G47070	0	236	TF
AT2G47130	24	0	HVG
AT2G47200	20	0	HVG
AT2G47270	25	0	HVG
AT2G47540	22	0	HVG
AT2G47880	12	0	HVG
AT2G48130	6	0	HVG
AT2G48140	3	0	HVG
AT3G01190	27	0	HVG
AT3G01260	28	0	HVG
AT3G01290	23	0	HVG
AT3G01420	34	0	HVG
AT3G01940	12	0	HVG
AT3G01950	8	0	HVG
AT3G02020	14	0	HVG
AT3G02040	15	0	HVG
AT3G02120	17	0	HVG
AT3G02230	21	0	HVG
AT3G02240	9	0	HVG
AT3G02380	3	0	HVG
AT3G02470	13	0	HVG
AT3G02480	18	0	HVG
AT3G02550	18	0	HVG
AT3G02570	11	0	HVG
AT3G02885	21	0	HVG
AT3G03190	4	0	HVG
AT3G03270	22	0	HVG
AT3G03780	13	0	HVG
AT3G03820	8	0	HVG
AT3G04060	0	255	TF
AT3G04070	0	395	TF
AT3G04210	6	0	HVG
AT3G04290	30	0	HVG
AT3G04720	14	0	HVG
AT3G05600	16	0	HVG
AT3G05727	17	0	HVG
AT3G05730	6	0	HVG
AT3G05880	25	0	HVG
AT3G05890	16	0	HVG
AT3G05920	3	0	HVG
AT3G06070	33	0	HVG
AT3G06390	19	0	HVG
AT3G07273	3	0	HVG
AT3G07390	18	0	HVG
AT3G07720	6	0	HVG
AT3G07870	22	0	HVG
AT3G08040	31	0	HVG
AT3G08520	2	0	HVG
AT3G08770	6	0	HVG
AT3G08940	6	0	HVG
AT3G09220	18	0	HVG
AT3G09260	32	0	HVG
AT3G09270	21	0	HVG
AT3G09350	3	0	HVG
AT3G09390	18	0	HVG
AT3G09440	4	0	HVG
AT3G09600	0	441	TF
AT3G09925	1	0	HVG
AT3G10020	14	0	HVG
AT3G10480	0	386	TF
AT3G10500	0	235	TF
AT3G10800	0	117	TF
AT3G10910	25	0	HVG
AT3G10985	31	0	HVG
AT3G11340	14	0	HVG
AT3G11550	16	0	HVG
AT3G11930	18	0	HVG
AT3G12145	12	0	HVG
AT3G12250	0	557	TF
AT3G12500	10	0	HVG
AT3G12502	8	0	HVG
AT3G12580	6	0	HVG
AT3G12820	23	0	HVG
AT3G12900	24	0	HVG
AT3G13435	10	0	HVG
AT3G13470	6	0	HVG
AT3G13610	39	0	HVG
AT3G13857	6	0	HVG
AT3G14050	16	0	HVG
AT3G14210	20	0	HVG
AT3G14280	13	0	HVG
AT3G14620	4	0	HVG
AT3G14770	24	0	HVG
AT3G14940	22	0	HVG
AT3G14981	4	0	HVG
AT3G14990	22	0	HVG
AT3G15240	14	0	HVG
AT3G15353	5	0	HVG
AT3G15356	5	0	HVG
AT3G15450	14	0	HVG
AT3G15630	15	0	HVG
AT3G15650	26	0	HVG
AT3G15950	17	0	HVG
AT3G16150	18	0	HVG
AT3G16360	14	0	HVG
AT3G16370	17	0	HVG
AT3G16400	17	0	HVG
AT3G16420	21	0	HVG
AT3G16430	13	0	HVG
AT3G16440	18	0	HVG
AT3G16450	32	0	HVG
AT3G16460	30	0	HVG
AT3G16470	18	0	HVG
AT3G16530	12	0	HVG
AT3G16660	20	0	HVG
AT3G16670	13	0	HVG
AT3G16770	12	0	HVG
AT3G17510	31	0	HVG
AT3G17609	6	0	HVG
AT3G17790	11	0	HVG
AT3G17998	11	0	HVG
AT3G18000	17	0	HVG
AT3G18200	21	0	HVG
AT3G18217	9	0	HVG
AT3G18290	34	0	HVG
AT3G18400	0	532	TF
AT3G18560	28	0	HVG
AT3G18990	0	284	TF
AT3G19030	17	0	HVG
AT3G19390	24	0	HVG
AT3G19660	6	0	HVG
AT3G19710	12	0	HVG
AT3G20340	19	0	HVG
AT3G20370	5	0	HVG
AT3G20380	12	0	HVG
AT3G20395	5	0	HVG
AT3G20470	20	0	HVG
AT3G21510	7	0	HVG
AT3G21680	31	0	HVG
AT3G21710	31	0	HVG
AT3G21770	25	0	HVG
AT3G21870	18	0	HVG
AT3G22060	10	0	HVG
AT3G22120	15	0	HVG
AT3G22121	3	0	HVG
AT3G22183	1	0	HVG
AT3G22200	8	0	HVG
AT3G22231	5	0	HVG
AT3G22235	5	0	HVG
AT3G22240	7	0	HVG
AT3G22600	4	0	HVG
AT3G22620	7	0	HVG
AT3G23175	21	0	HVG
AT3G23180	12	0	HVG
AT3G23190	15	0	HVG
AT3G23290	24	0	HVG
AT3G23430	29	0	HVG
AT3G23470	15	0	HVG
AT3G23550	12	0	HVG
AT3G23730	18	0	HVG
AT3G24020	3	0	HVG
AT3G24300	25	0	HVG
AT3G24420	27	0	HVG
AT3G24480	16	0	HVG
AT3G25190	6	0	HVG
AT3G25570	11	0	HVG
AT3G25572	8	0	HVG
AT3G25760	18	0	HVG
AT3G25770	13	0	HVG
AT3G25780	26	0	HVG
AT3G25930	1	0	HVG
AT3G26440	17	0	HVG
AT3G26460	16	0	HVG
AT3G26470	16	0	HVG
AT3G26740	27	0	HVG
AT3G26960	12	0	HVG
AT3G27027	8	0	HVG
AT3G27060	5	0	HVG
AT3G27220	3	0	HVG
AT3G27690	21	0	HVG
AT3G27770	12	0	HVG
AT3G28070	15	0	HVG
AT3G28220	15	0	HVG
AT3G28270	20	0	HVG
AT3G28290	4	0	HVG
AT3G28550	10	0	HVG
AT3G28740	31	0	HVG
AT3G28920	0	331	TF
AT3G29034	16	0	HVG
AT3G29250	22	0	HVG
AT3G29590	36	0	HVG
AT3G29780	11	0	HVG
AT3G30720	11	0	HVG
AT3G30775	30	0	HVG
AT3G32980	25	0	HVG
AT3G43670	25	0	HVG
AT3G44006	14	0	HVG
AT3G44310	20	0	HVG
AT3G44540	24	0	HVG
AT3G44550	34	0	HVG
AT3G44750	1	0	HVG
AT3G44990	27	0	HVG
AT3G45070	26	0	HVG
AT3G45140	22	0	HVG
AT3G45160	5	0	HVG
AT3G45710	14	0	HVG
AT3G45730	21	0	HVG
AT3G46130	15	0	HVG
AT3G46700	30	0	HVG
AT3G47340	3	0	HVG
AT3G47420	19	0	HVG
AT3G47510	12	0	HVG
AT3G47640	21	0	HVG
AT3G47980	22	0	HVG
AT3G48340	18	0	HVG
AT3G48360	21	0	HVG
AT3G48450	23	0	HVG
AT3G48690	8	0	HVG
AT3G48720	23	0	HVG
AT3G48990	15	0	HVG
AT3G49110	22	0	HVG
AT3G49120	20	0	HVG
AT3G49570	29	0	HVG
AT3G49580	18	0	HVG
AT3G49780	33	0	HVG
AT3G49845	12	0	HVG
AT3G49960	13	0	HVG
AT3G50400	17	0	HVG
AT3G50480	16	0	HVG
AT3G50640	10	0	HVG
AT3G50740	32	0	HVG
AT3G50970	9	0	HVG
AT3G51330	12	0	HVG
AT3G51450	14	0	HVG
AT3G51600	15	0	HVG
AT3G52360	24	0	HVG
AT3G52520	6	0	HVG
AT3G52748	1	0	HVG
AT3G52790	11	0	HVG
AT3G52930	14	0	HVG
AT3G53342	1	0	HVG
AT3G53480	13	0	HVG
AT3G53980	11	0	HVG
AT3G54040	18	0	HVG
AT3G54400	13	0	HVG
AT3G54420	11	0	HVG
AT3G54500	9	0	HVG
AT3G54580	10	0	HVG
AT3G54770	13	0	HVG
AT3G54830	9	0	HVG
AT3G54960	22	0	HVG
AT3G55230	11	0	HVG
AT3G55240	22	0	HVG
AT3G56090	15	0	HVG
AT3G56360	28	0	HVG
AT3G56400	18	0	HVG
AT3G56705	13	0	HVG
AT3G56970	25	0	HVG
AT3G56980	18	0	HVG
AT3G57020	17	0	HVG
AT3G57157	4	0	HVG
AT3G57520	31	0	HVG
AT3G58550	2	0	HVG
AT3G58810	4	0	HVG
AT3G58990	3	0	HVG
AT3G59900	15	0	HVG
AT3G60420	20	0	HVG
AT3G60530	41	0	HVG
AT3G61060	37	0	HVG
AT3G61150	0	465	TF
AT3G61198	11	0	HVG
AT3G61440	11	0	HVG
AT3G61898	8	0	HVG
AT3G61930	21	0	HVG
AT3G61990	5	0	HVG
AT3G62040	7	0	HVG
AT3G62270	18	0	HVG
AT3G62450	7	0	HVG
AT3G62550	9	0	HVG
AT3G62600	17	0	HVG
AT3G62650	30	0	HVG
AT3G62680	10	0	HVG
AT3G62760	11	0	HVG
AT3G63160	7	0	HVG
AT4G00080	20	0	HVG
AT4G00651	7	0	HVG
AT4G00670	4	0	HVG
AT4G00730	0	310	TF
AT4G01080	20	0	HVG
AT4G01280	0	345	TF
AT4G01390	7	0	HVG
AT4G01440	30	0	HVG
AT4G01480	14	0	HVG
AT4G01870	13	0	HVG
AT4G02270	14	0	HVG
AT4G02380	27	0	HVG
AT4G02520	10	0	HVG
AT4G03210	20	0	HVG
AT4G04040	3	0	HVG
AT4G04610	30	0	HVG
AT4G04745	23	0	HVG
AT4G04770	13	0	HVG
AT4G04810	8	0	HVG
AT4G04830	27	0	HVG
AT4G06744	14	0	HVG
AT4G07820	9	0	HVG
AT4G08555	22	0	HVG
AT4G08770	17	0	HVG
AT4G08780	21	0	HVG
AT4G08870	7	0	HVG
AT4G08950	10	0	HVG
AT4G10270	5	0	HVG
AT4G11190	27	0	HVG
AT4G11210	14	0	HVG
AT4G11211	8	0	HVG
AT4G11290	15	0	HVG
AT4G11320	16	0	HVG
AT4G11460	11	0	HVG
AT4G11650	20	0	HVG
AT4G11880	17	0	HVG
AT4G12030	24	0	HVG
AT4G12470	25	0	HVG
AT4G12480	16	0	HVG
AT4G12490	17	0	HVG
AT4G12510	11	0	HVG
AT4G12545	12	0	HVG
AT4G12550	14	0	HVG
AT4G12980	21	0	HVG
AT4G13180	28	0	HVG
AT4G13235	8	0	HVG
AT4G13250	22	0	HVG
AT4G13340	15	0	HVG
AT4G13493	13	0	HVG
AT4G13500	19	0	HVG
AT4G13580	21	0	HVG
AT4G13660	11	0	HVG
AT4G13770	26	0	HVG
AT4G13860	7	0	HVG
AT4G14060	40	0	HVG
AT4G14090	1	0	HVG
AT4G14130	16	0	HVG
AT4G14400	26	0	HVG
AT4G14630	17	0	HVG
AT4G14690	8	0	HVG
AT4G15160	21	0	HVG
AT4G15390	32	0	HVG
AT4G15440	20	0	HVG
AT4G15480	25	0	HVG
AT4G15490	31	0	HVG
AT4G15610	30	0	HVG
AT4G15620	23	0	HVG
AT4G15680	10	0	HVG
AT4G15700	25	0	HVG
AT4G15760	19	0	HVG
AT4G15910	23	0	HVG
AT4G16260	10	0	HVG
AT4G16370	23	0	HVG
AT4G16690	10	0	HVG
AT4G17215	9	0	HVG
AT4G17245	4	0	HVG
AT4G17280	22	0	HVG
AT4G17340	1	0	HVG
AT4G17470	23	0	HVG
AT4G17490	29	0	HVG
AT4G17500	37	0	HVG
AT4G17670	37	0	HVG
AT4G18205	8	0	HVG
AT4G18360	6	0	HVG
AT4G18440	12	0	HVG
AT4G18890	0	58	TF
AT4G18970	13	0	HVG
AT4G19030	26	0	HVG
AT4G19112	20	0	HVG
AT4G19410	23	0	HVG
AT4G19690	22	0	HVG
AT4G20070	19	0	HVG
AT4G20390	1	0	HVG
AT4G21620	12	0	HVG
AT4G21830	13	0	HVG
AT4G21850	19	0	HVG
AT4G21870	1	0	HVG
AT4G21990	14	0	HVG
AT4G22212	3	0	HVG
AT4G22230	13	0	HVG
AT4G22235	8	0	HVG
AT4G22460	14	0	HVG
AT4G22485	18	0	HVG
AT4G22490	20	0	HVG
AT4G22505	7	0	HVG
AT4G22510	1	0	HVG
AT4G22513	3	0	HVG
AT4G22517	3	0	HVG
AT4G22520	6	0	HVG
AT4G22610	15	0	HVG
AT4G22666	2	0	HVG
AT4G22690	19	0	HVG
AT4G22870	25	0	HVG
AT4G22880	4	0	HVG
AT4G23550	0	155	TF
AT4G23600	19	0	HVG
AT4G23680	18	0	HVG
AT4G23690	20	0	HVG
AT4G23885	5	0	HVG
AT4G24020	0	80	TF
AT4G24190	14	0	HVG
AT4G24350	10	0	HVG
AT4G24380	5	0	HVG
AT4G25100	21	0	HVG
AT4G25400	25	0	HVG
AT4G25630	11	0	HVG
AT4G25700	15	0	HVG
AT4G25820	17	0	HVG
AT4G26010	2	0	HVG
AT4G26055	18	0	HVG
AT4G26320	12	0	HVG
AT4G26850	16	0	HVG
AT4G27260	37	0	HVG
AT4G27280	3	0	HVG
AT4G27300	16	0	HVG
AT4G27410	13	0	HVG
AT4G27440	20	0	HVG
AT4G27450	21	0	HVG
AT4G27657	26	0	HVG
AT4G28250	19	0	HVG
AT4G28780	18	0	HVG
AT4G28940	24	0	HVG
AT4G29030	19	0	HVG
AT4G29270	9	0	HVG
AT4G29690	14	0	HVG
AT4G30140	14	0	HVG
AT4G30170	26	0	HVG
AT4G30190	38	0	HVG
AT4G30270	25	0	HVG
AT4G30280	18	0	HVG
AT4G30290	6	0	HVG
AT4G30450	18	0	HVG
AT4G30460	16	0	HVG
AT4G30650	12	0	HVG
AT4G30660	5	0	HVG
AT4G30670	15	0	HVG
AT4G30730	1	0	HVG
AT4G31320	31	0	HVG
AT4G31500	27	0	HVG
AT4G31800	13	0	HVG
AT4G31910	35	0	HVG
AT4G31940	20	0	HVG
AT4G32480	32	0	HVG
AT4G32730	0	428	TF
AT4G33070	26	0	HVG
AT4G33220	15	0	HVG
AT4G33310	7	0	HVG
AT4G33420	21	0	HVG
AT4G33560	6	0	HVG
AT4G33610	1	0	HVG
AT4G33666	8	0	HVG
AT4G33960	26	0	HVG
AT4G34138	12	0	HVG
AT4G34290	7	0	HVG
AT4G34600	20	0	HVG
AT4G34710	35	0	HVG
AT4G34800	13	0	HVG
AT4G34950	29	0	HVG
AT4G35060	29	0	HVG
AT4G35090	24	0	HVG
AT4G35770	19	0	HVG
AT4G36430	21	0	HVG
AT4G36500	21	0	HVG
AT4G36570	11	0	HVG
AT4G36670	25	0	HVG
AT4G36780	0	307	TF
AT4G36850	34	0	HVG
AT4G37010	13	0	HVG
AT4G37070	17	0	HVG
AT4G37095	3	0	HVG
AT4G37160	10	0	HVG
AT4G37300	21	0	HVG
AT4G37410	25	0	HVG
AT4G37483	3	0	HVG
AT4G37540	27	0	HVG
AT4G37610	12	0	HVG
AT4G37800	22	0	HVG
AT4G38080	16	0	HVG
AT4G38540	9	0	HVG
AT4G38770	27	0	HVG
AT4G38860	34	0	HVG
AT4G38950	12	0	HVG
AT4G39210	8	0	HVG
AT4G39675	3	0	HVG
AT4G39800	33	0	HVG
AT4G39940	37	0	HVG
AT4G39950	15	0	HVG
AT4G40090	17	0	HVG
AT5G01215	22	0	HVG
AT5G01600	11	0	HVG
AT5G01740	20	0	HVG
AT5G01870	7	0	HVG
AT5G02020	8	0	HVG
AT5G02160	10	0	HVG
AT5G02490	13	0	HVG
AT5G02690	21	0	HVG
AT5G02760	8	0	HVG
AT5G02780	4	0	HVG
AT5G02840	4	223	TF_HVGs
AT5G03120	11	0	HVG
AT5G03285	16	0	HVG
AT5G03350	13	0	HVG
AT5G03545	8	0	HVG
AT5G03552	18	0	HVG
AT5G04140	23	0	HVG
AT5G04150	42	0	HVG
AT5G04238	3	0	HVG
AT5G04340	22	0	HVG
AT5G04410	0	365	TF
AT5G04950	18	0	HVG
AT5G05250	35	0	HVG
AT5G05365	1	0	HVG
AT5G05440	14	0	HVG
AT5G05500	7	0	HVG
AT5G05600	32	0	HVG
AT5G05960	6	0	HVG
AT5G06860	7	0	HVG
AT5G06870	3	0	HVG
AT5G06960	0	156	TF
AT5G06980	13	0	HVG
AT5G07030	19	0	HVG
AT5G07322	11	0	HVG
AT5G07440	12	0	HVG
AT5G07475	6	0	HVG
AT5G07680	0	143	TF
AT5G07690	29	0	HVG
AT5G07840	2	0	HVG
AT5G07842	5	0	HVG
AT5G07990	22	0	HVG
AT5G08000	31	0	HVG
AT5G08210	7	0	HVG
AT5G08760	5	0	HVG
AT5G08790	25	0	HVG
AT5G09220	11	0	HVG
AT5G09480	4	0	HVG
AT5G09520	6	0	HVG
AT5G09530	4	0	HVG
AT5G09670	7	0	HVG
AT5G09672	7	0	HVG
AT5G09978	16	0	HVG
AT5G10030	0	218	TF
AT5G10130	14	0	HVG
AT5G10140	27	0	HVG
AT5G10380	1	0	HVG
AT5G10430	25	0	HVG
AT5G10580	16	0	HVG
AT5G11070	41	0	HVG
AT5G11740	9	0	HVG
AT5G11950	18	0	HVG
AT5G12420	19	0	HVG
AT5G12940	16	0	HVG
AT5G13180	0	471	TF
AT5G13220	17	0	HVG
AT5G13420	7	0	HVG
AT5G13580	11	0	HVG
AT5G13740	16	0	HVG
AT5G13900	9	0	HVG
AT5G14120	13	0	HVG
AT5G14200	5	0	HVG
AT5G14330	14	0	HVG
AT5G14410	13	0	HVG
AT5G14730	25	0	HVG
AT5G14740	21	0	HVG
AT5G14780	17	0	HVG
AT5G14920	8	0	HVG
AT5G15120	38	0	HVG
AT5G15230	16	0	HVG
AT5G15265	13	0	HVG
AT5G15780	11	0	HVG
AT5G15830	0	379	TF
AT5G15960	6	0	HVG
AT5G15970	11	0	HVG
AT5G16030	17	0	HVG
AT5G16110	22	0	HVG
AT5G16970	9	0	HVG
AT5G17000	18	0	HVG
AT5G17170	5	0	HVG
AT5G17220	25	0	HVG
AT5G17300	23	765	TF_HVGs
AT5G17330	19	0	HVG
AT5G17820	18	0	HVG
AT5G18150	7	0	HVG
AT5G18170	20	0	HVG
AT5G18270	0	120	TF
AT5G18404	4	0	HVG
AT5G18600	27	0	HVG
AT5G18661	11	0	HVG
AT5G18670	20	0	HVG
AT5G19120	18	0	HVG
AT5G19151	2	0	HVG
AT5G19230	5	0	HVG
AT5G19240	10	0	HVG
AT5G19440	8	0	HVG
AT5G19520	18	0	HVG
AT5G19550	6	0	HVG
AT5G20150	16	0	HVG
AT5G20250	32	0	HVG
AT5G20740	20	0	HVG
AT5G20790	7	0	HVG
AT5G20820	19	0	HVG
AT5G22140	9	0	HVG
AT5G22580	22	0	HVG
AT5G22920	14	0	HVG
AT5G23010	31	0	HVG
AT5G23020	30	0	HVG
AT5G23240	10	0	HVG
AT5G23820	5	0	HVG
AT5G23830	9	0	HVG
AT5G23940	30	0	HVG
AT5G23980	10	0	HVG
AT5G24030	17	0	HVG
AT5G24105	26	0	HVG
AT5G24120	12	0	HVG
AT5G24150	23	0	HVG
AT5G24155	28	0	HVG
AT5G24210	40	0	HVG
AT5G24490	7	0	HVG
AT5G24570	23	0	HVG
AT5G24660	18	0	HVG
AT5G24770	13	0	HVG
AT5G24780	16	0	HVG
AT5G25090	4	0	HVG
AT5G25890	22	0	HVG
AT5G25980	24	0	HVG
AT5G26200	6	0	HVG
AT5G26220	16	0	HVG
AT5G26260	13	0	HVG
AT5G26270	12	0	HVG
AT5G26280	9	0	HVG
AT5G27120	1	0	HVG
AT5G27889	16	0	HVG
AT5G28540	27	0	HVG
AT5G28640	18	0	HVG
AT5G33370	25	0	HVG
AT5G35190	22	0	HVG
AT5G35480	11	0	HVG
AT5G35735	24	0	HVG
AT5G36910	11	0	HVG
AT5G36920	9	0	HVG
AT5G37600	20	0	HVG
AT5G37690	22	0	HVG
AT5G37740	18	0	HVG
AT5G37990	17	0	HVG
AT5G38020	26	0	HVG
AT5G38930	11	0	HVG
AT5G38940	17	0	HVG
AT5G39050	38	0	HVG
AT5G39320	7	0	HVG
AT5G39760	0	821	TF
AT5G39890	3	0	HVG
AT5G40450	27	0	HVG
AT5G40590	27	0	HVG
AT5G40690	25	0	HVG
AT5G40730	23	0	HVG
AT5G40850	8	0	HVG
AT5G41010	4	0	HVG
AT5G41040	17	0	HVG
AT5G41080	26	0	HVG
AT5G41670	11	0	HVG
AT5G42020	17	0	HVG
AT5G42180	28	0	HVG
AT5G42250	26	0	HVG
AT5G42510	21	0	HVG
AT5G42530	18	0	HVG
AT5G42650	18	0	HVG
AT5G42800	16	0	HVG
AT5G42900	31	0	HVG
AT5G43180	11	0	HVG
AT5G43350	22	0	HVG
AT5G43450	3	0	HVG
AT5G43580	8	0	HVG
AT5G44020	20	0	HVG
AT5G44110	23	0	HVG
AT5G44130	13	0	HVG
AT5G44380	24	0	HVG
AT5G44550	19	0	HVG
AT5G44568	19	0	HVG
AT5G44572	20	0	HVG
AT5G44580	4	0	HVG
AT5G44585	21	0	HVG
AT5G44610	32	0	HVG
AT5G44680	31	0	HVG
AT5G45070	28	0	HVG
AT5G45080	4	0	HVG
AT5G45280	33	0	HVG
AT5G45300	0	140	TF
AT5G45428	8	0	HVG
AT5G45430	2	0	HVG
AT5G45650	26	0	HVG
AT5G45670	10	0	HVG
AT5G45950	21	0	HVG
AT5G46890	28	0	HVG
AT5G46900	26	0	HVG
AT5G47240	30	0	HVG
AT5G47370	0	395	TF
AT5G47450	5	0	HVG
AT5G47500	9	0	HVG
AT5G47560	28	0	HVG
AT5G47610	7	0	HVG
AT5G47990	33	0	HVG
AT5G48000	26	0	HVG
AT5G48010	27	0	HVG
AT5G48070	24	0	HVG
AT5G48110	33	0	HVG
AT5G48180	8	0	HVG
AT5G48485	4	0	HVG
AT5G48490	13	0	HVG
AT5G48570	21	0	HVG
AT5G48657	20	0	HVG
AT5G48850	21	0	HVG
AT5G49350	18	0	HVG
AT5G49360	20	0	HVG
AT5G49480	31	0	HVG
AT5G50160	19	0	HVG
AT5G50335	9	0	HVG
AT5G50760	19	0	HVG
AT5G51010	9	0	HVG
AT5G51440	5	0	HVG
AT5G51550	33	0	HVG
AT5G51720	7	0	HVG
AT5G51780	16	0	HVG
AT5G52310	28	0	HVG
AT5G52640	18	0	HVG
AT5G52790	3	0	HVG
AT5G53160	23	0	HVG
AT5G53250	17	0	HVG
AT5G53420	27	0	HVG
AT5G53450	21	0	HVG
AT5G53460	23	0	HVG
AT5G53486	20	0	HVG
AT5G53902	16	0	HVG
AT5G54060	13	0	HVG
AT5G54270	16	0	HVG
AT5G54370	17	0	HVG
AT5G54510	43	0	HVG
AT5G54710	7	0	HVG
AT5G55450	5	0	HVG
AT5G56010	3	0	HVG
AT5G56030	16	0	HVG
AT5G56080	21	0	HVG
AT5G56100	19	0	HVG
AT5G56540	20	0	HVG
AT5G56750	8	0	HVG
AT5G56840	13	386	TF_HVGs
AT5G56870	36	0	HVG
AT5G57080	19	0	HVG
AT5G57090	22	0	HVG
AT5G57560	7	0	HVG
AT5G57625	28	0	HVG
AT5G57785	31	0	HVG
AT5G58390	8	0	HVG
AT5G58570	3	0	HVG
AT5G58650	24	0	HVG
AT5G58770	17	0	HVG
AT5G58860	23	0	HVG
AT5G59030	13	0	HVG
AT5G59090	40	0	HVG
AT5G59320	22	0	HVG
AT5G59330	13	0	HVG
AT5G59520	27	0	HVG
AT5G59540	15	0	HVG
AT5G59820	28	0	HVG
AT5G60530	16	0	HVG
AT5G61440	23	0	HVG
AT5G61590	15	0	HVG
AT5G61600	24	0	HVG
AT5G61790	21	0	HVG
AT5G61820	16	0	HVG
AT5G62210	4	0	HVG
AT5G62340	9	0	HVG
AT5G62360	23	0	HVG
AT5G62720	34	0	HVG
AT5G63160	27	0	HVG
AT5G63180	22	0	HVG
AT5G63530	27	0	HVG
AT5G63560	11	0	HVG
AT5G63600	25	0	HVG
AT5G63660	12	0	HVG
AT5G63790	23	0	HVG
AT5G64080	12	0	HVG
AT5G64100	20	0	HVG
AT5G64110	28	0	HVG
AT5G64120	20	0	HVG
AT5G64260	32	0	HVG
AT5G64570	30	0	HVG
AT5G64572	7	0	HVG
AT5G64770	10	0	HVG
AT5G65010	4	0	HVG
AT5G65207	26	0	HVG
AT5G65210	20	245	TF_HVGs
AT5G65310	0	751	TF
AT5G65390	23	0	HVG
AT5G65410	0	760	TF
AT5G65660	33	0	HVG
AT5G65730	18	0	HVG
AT5G66170	13	0	HVG
AT5G66390	9	0	HVG
AT5G66400	8	0	HVG
AT5G66690	24	0	HVG
AT5G66985	18	0	HVG
AT5G67330	7	0	HVG
AT5G67370	20	0	HVG
AT5G67400	12	0	HVG
AT5G67480	23	0	HVG

## Sheet: HVGs with 7TFs
name	Indegree	Outdegree	type
AT5G65210	3	245	TF_HVGs
AT1G02205	3	0	HVG
AT1G02360	2	0	HVG
AT1G02930	3	0	HVG
AT1G03220	5	0	HVG
AT1G03850	5	0	HVG
AT1G04040	2	0	HVG
AT1G05260	6	0	HVG
AT1G05340	4	0	HVG
AT1G06360	4	0	HVG
AT1G08090	6	0	HVG
AT1G11080	4	0	HVG
AT1G11260	7	0	HVG
AT1G11600	2	0	HVG
AT1G12080	6	0	HVG
AT1G12780	3	0	HVG
AT1G13590	5	0	HVG
AT1G13609	6	0	HVG
AT1G14120	1	0	HVG
AT1G15380	5	0	HVG
AT1G16515	4	0	HVG
AT1G17170	1	0	HVG
AT1G17180	3	0	HVG
AT1G18250	3	0	HVG
AT1G19960	5	0	HVG
AT1G20070	3	0	HVG
AT1G21680	4	0	HVG
AT1G22440	5	0	HVG
AT1G24530	5	0	HVG
AT1G29660	5	0	HVG
AT1G30820	6	0	HVG
AT1G37130	5	0	HVG
AT1G45201	6	0	HVG
AT1G48100	5	0	HVG
AT1G49500	3	0	HVG
AT1G52000	2	0	HVG
AT1G52050	6	0	HVG
AT1G56340	3	0	HVG
AT1G58270	3	0	HVG
AT1G59730	6	0	HVG
AT1G62560	4	0	HVG
AT1G64390	3	0	HVG
AT1G64780	5	0	HVG
AT1G65510	3	0	HVG
AT1G65845	1	0	HVG
AT1G68850	1	0	HVG
AT1G69530	4	0	HVG
AT1G74460	4	0	HVG
AT1G74670	4	0	HVG
AT1G76100	2	0	HVG
AT1G76600	7	0	HVG
AT1G76680	1	0	HVG
AT1G76790	5	0	HVG
AT1G78020	2	0	HVG
AT1G78340	1	0	HVG
AT1G79530	3	0	HVG
AT1G80440	3	0	HVG
AT2G01520	3	0	HVG
AT2G01850	5	0	HVG
AT2G05380	6	0	HVG
AT2G06050	3	0	HVG
AT2G12646	5	0	HVG
AT2G14580	3	0	HVG
AT2G15480	2	0	HVG
AT2G15490	1	0	HVG
AT2G16586	5	0	HVG
AT2G17500	4	0	HVG
AT2G18230	3	0	HVG
AT2G18370	5	0	HVG
AT2G19800	5	0	HVG
AT2G20670	4	0	HVG
AT2G20835	4	0	HVG
AT2G21650	5	0	HVG
AT2G25980	5	0	HVG
AT2G26330	1	0	HVG
AT2G28790	4	0	HVG
AT2G29420	1	0	HVG
AT2G29490	3	0	HVG
AT2G30766	2	0	HVG
AT2G32870	2	0	HVG
AT2G32880	1	0	HVG
AT2G33790	5	0	HVG
AT2G34070	2	0	HVG
AT2G36030	4	0	HVG
AT2G36800	3	0	HVG
AT2G37750	2	0	HVG
AT2G38310	1	0	HVG
AT2G38380	4	0	HVG
AT2G38390	5	0	HVG
AT2G38940	5	0	HVG
AT2G39430	3	0	HVG
AT2G39800	7	0	HVG
AT2G40330	5	0	HVG
AT2G40435	3	0	HVG
AT2G41410	5	0	HVG
AT2G41660	2	0	HVG
AT2G42750	1	0	HVG
AT2G43120	3	0	HVG
AT2G43820	2	0	HVG
AT2G44080	6	0	HVG
AT2G46650	4	0	HVG
AT2G47130	3	0	HVG
AT3G01190	4	0	HVG
AT3G01260	5	0	HVG
AT3G01420	3	0	HVG
AT3G02040	1	0	HVG
AT3G06070	5	0	HVG
AT3G09260	4	0	HVG
AT3G10020	1	0	HVG
AT3G10910	2	0	HVG
AT3G12900	3	0	HVG
AT3G13610	6	0	HVG
AT3G14990	1	0	HVG
AT3G15650	6	0	HVG
AT3G16150	1	0	HVG
AT3G16400	4	0	HVG
AT3G16430	2	0	HVG
AT3G16450	3	0	HVG
AT3G16770	1	0	HVG
AT3G18000	4	0	HVG
AT3G18560	4	0	HVG
AT3G19660	3	0	HVG
AT3G20340	3	0	HVG
AT3G22120	3	0	HVG
AT3G22200	1	0	HVG
AT3G23190	1	0	HVG
AT3G24300	4	0	HVG
AT3G26470	1	0	HVG
AT3G27690	2	0	HVG
AT3G28740	5	0	HVG
AT3G44310	3	0	HVG
AT3G47640	1	0	HVG
AT3G47980	3	0	HVG
AT3G48360	4	0	HVG
AT3G48690	1	0	HVG
AT3G49570	5	0	HVG
AT3G49580	5	0	HVG
AT3G52360	5	0	HVG
AT3G54040	4	0	HVG
AT3G54400	2	0	HVG
AT3G56400	3	0	HVG
AT3G57020	3	0	HVG
AT3G59900	3	0	HVG
AT3G61060	7	0	HVG
AT3G61930	1	0	HVG
AT3G62600	3	0	HVG
AT4G00080	4	0	HVG
AT4G04610	6	0	HVG
AT4G08555	3	0	HVG
AT4G11190	6	0	HVG
AT4G11320	3	0	HVG
AT4G11650	4	0	HVG
AT4G14060	3	0	HVG
AT4G15480	2	0	HVG
AT4G15610	6	0	HVG
AT4G15620	3	0	HVG
AT4G17280	4	0	HVG
AT4G17490	5	0	HVG
AT4G17500	6	0	HVG
AT4G18205	2	0	HVG
AT4G20070	1	0	HVG
AT4G21990	3	0	HVG
AT4G22230	3	0	HVG
AT4G23600	4	0	HVG
AT4G27450	3	0	HVG
AT4G29030	2	0	HVG
AT4G31500	4	0	HVG
AT4G31910	5	0	HVG
AT4G32480	3	0	HVG
AT4G33420	2	0	HVG
AT4G34138	2	0	HVG
AT4G35090	2	0	HVG
AT4G35770	1	0	HVG
AT4G36500	5	0	HVG
AT4G36850	4	0	HVG
AT4G37540	5	0	HVG
AT4G38770	5	0	HVG
AT4G39940	3	0	HVG
AT5G03285	1	0	HVG
AT5G03350	2	0	HVG
AT5G04150	5	0	HVG
AT5G04340	3	0	HVG
AT5G05250	2	0	HVG
AT5G05600	5	0	HVG
AT5G08000	5	0	HVG
AT5G08790	2	0	HVG
AT5G09978	3	0	HVG
AT5G10140	2	0	HVG
AT5G11070	6	0	HVG
AT5G13740	3	0	HVG
AT5G13900	2	0	HVG
AT5G14120	2	0	HVG
AT5G14730	5	0	HVG
AT5G15120	5	0	HVG
AT5G16110	4	0	HVG
AT5G16970	1	0	HVG
AT5G17000	4	0	HVG
AT5G17300	6	765	TF_HVGs
AT5G19120	2	0	HVG
AT5G19240	1	0	HVG
AT5G20250	6	0	HVG
AT5G22140	3	0	HVG
AT5G23020	6	0	HVG
AT5G23940	4	0	HVG
AT5G24150	1	0	HVG
AT5G24210	6	0	HVG
AT5G24490	2	0	HVG
AT5G24660	5	0	HVG
AT5G24770	1	0	HVG
AT5G25980	5	0	HVG
AT5G35735	4	0	HVG
AT5G37690	3	0	HVG
AT5G37990	4	0	HVG
AT5G39050	4	0	HVG
AT5G41080	3	0	HVG
AT5G42180	3	0	HVG
AT5G42250	6	0	HVG
AT5G42510	3	0	HVG
AT5G42900	5	0	HVG
AT5G44110	1	0	HVG
AT5G45650	5	0	HVG
AT5G47560	3	0	HVG
AT5G47990	5	0	HVG
AT5G48110	4	0	HVG
AT5G49480	6	0	HVG
AT5G50760	3	0	HVG
AT5G51550	6	0	HVG
AT5G52640	1	0	HVG
AT5G53450	2	0	HVG
AT5G53460	2	0	HVG
AT5G54510	5	0	HVG
AT5G57625	5	0	HVG
AT5G58650	4	0	HVG
AT5G59520	2	0	HVG
AT5G59820	3	0	HVG
AT5G61440	4	0	HVG
AT5G61600	3	0	HVG
AT5G61820	2	0	HVG
AT5G62720	5	0	HVG
AT5G63600	3	0	HVG
AT5G63790	2	0	HVG
AT5G64572	3	0	HVG
AT5G65660	6	0	HVG
AT5G65730	2	0	HVG
AT5G66170	2	0	HVG
AT1G01060	2	627	TF_HVGs
AT1G02710	3	0	HVG
AT1G05000	3	0	HVG
AT1G05835	3	0	HVG
AT1G06090	3	0	HVG
AT1G07050	4	0	HVG
AT1G07135	4	0	HVG
AT1G07610	3	0	HVG
AT1G07901	2	0	HVG
AT1G08430	3	0	HVG
AT1G08930	3	0	HVG
AT1G09240	3	0	HVG
AT1G10657	3	0	HVG
AT1G12740	4	0	HVG
AT1G13300	6	0	HVG
AT1G14250	2	0	HVG
AT1G14890	2	0	HVG
AT1G15125	3	0	HVG
AT1G16720	2	0	HVG
AT1G17190	2	0	HVG
AT1G18970	2	0	HVG
AT1G19180	4	0	HVG
AT1G20440	2	0	HVG
AT1G20450	1	0	HVG
AT1G20620	5	0	HVG
AT1G21100	4	0	HVG
AT1G21130	3	0	HVG
AT1G21310	4	0	HVG
AT1G21520	5	0	HVG
AT1G21910	3	0	HVG
AT1G22065	4	0	HVG
AT1G22160	4	0	HVG
AT1G22400	4	0	HVG
AT1G22500	6	0	HVG
AT1G22530	3	0	HVG
AT1G22890	3	0	HVG
AT1G23090	4	0	HVG
AT1G23390	5	0	HVG
AT1G25440	3	0	HVG
AT1G25470	2	0	HVG
AT1G25472	2	0	HVG
AT1G25560	5	0	HVG
AT1G27020	4	0	HVG
AT1G28290	4	0	HVG
AT1G29280	4	0	HVG
AT1G31580	4	0	HVG
AT1G31690	4	0	HVG
AT1G31935	2	0	HVG
AT1G31950	2	0	HVG
AT1G32450	5	0	HVG
AT1G33590	3	0	HVG
AT1G33600	5	0	HVG
AT1G36370	3	0	HVG
AT1G42430	5	0	HVG
AT1G43790	3	0	HVG
AT1G44800	3	0	HVG
AT1G45191	4	0	HVG
AT1G47400	3	0	HVG
AT1G47600	2	0	HVG
AT1G48300	4	0	HVG
AT1G48330	5	0	HVG
AT1G49032	4	0	HVG
AT1G51090	3	0	HVG
AT1G52070	5	0	HVG
AT1G52100	3	0	HVG
AT1G52200	5	0	HVG
AT1G52342	3	0	HVG
AT1G52400	3	0	HVG
AT1G54000	6	0	HVG
AT1G54010	3	0	HVG
AT1G54040	3	0	HVG
AT1G54740	3	0	HVG
AT1G55450	5	0	HVG
AT1G55860	3	0	HVG
AT1G56220	4	0	HVG
AT1G56430	3	0	HVG
AT1G56650	3	0	HVG
AT1G56680	3	0	HVG
AT1G57990	3	0	HVG
AT1G58150	2	0	HVG
AT1G58290	2	0	HVG
AT1G59870	4	0	HVG
AT1G60140	4	0	HVG
AT1G60590	4	0	HVG
AT1G60680	3	0	HVG
AT1G60960	1	0	HVG
AT1G61800	4	0	HVG
AT1G62480	4	0	HVG
AT1G62500	2	0	HVG
AT1G62510	3	0	HVG
AT1G62570	4	0	HVG
AT1G63245	4	0	HVG
AT1G64590	3	0	HVG
AT1G65390	3	0	HVG
AT1G65490	4	0	HVG
AT1G65970	4	0	HVG
AT1G66180	5	0	HVG
AT1G66200	5	0	HVG
AT1G66270	4	0	HVG
AT1G66280	4	0	HVG
AT1G66760	3	0	HVG
AT1G66800	3	0	HVG
AT1G67750	4	0	HVG
AT1G68530	2	0	HVG
AT1G68840	5	0	HVG
AT1G69040	4	0	HVG
AT1G70700	2	0	HVG
AT1G70782	4	0	HVG
AT1G70830	2	0	HVG
AT1G70890	3	0	HVG
AT1G71030	5	0	HVG
AT1G72900	3	0	HVG
AT1G73260	5	0	HVG
AT1G73600	4	0	HVG
AT1G73830	3	0	HVG
AT1G74500	5	0	HVG
AT1G74770	2	0	HVG
AT1G75040	3	0	HVG
AT1G75240	4	680	TF_HVGs
AT1G75750	4	0	HVG
AT1G76160	3	0	HVG
AT1G76955	3	0	HVG
AT1G77120	4	0	HVG
AT1G77330	5	0	HVG
AT1G77760	5	0	HVG
AT1G78090	6	0	HVG
AT1G78460	5	0	HVG
AT1G78830	4	0	HVG
AT1G80920	5	0	HVG
AT2G01530	5	0	HVG
AT2G02120	4	0	HVG
AT2G03090	6	0	HVG
AT2G03760	1	0	HVG
AT2G04795	3	0	HVG
AT2G04800	3	0	HVG
AT2G05100	3	0	HVG
AT2G05440	3	0	HVG
AT2G05510	3	0	HVG
AT2G05520	4	0	HVG
AT2G05540	5	0	HVG
AT2G06850	4	0	HVG
AT2G06925	3	0	HVG
AT2G14247	2	0	HVG
AT2G14890	3	0	HVG
AT2G15620	4	0	HVG
AT2G15970	3	0	HVG
AT2G16005	3	0	HVG
AT2G16850	3	0	HVG
AT2G18150	3	0	HVG
AT2G18328	2	0	HVG
AT2G18980	3	0	HVG
AT2G21210	3	0	HVG
AT2G22122	4	0	HVG
AT2G22330	4	0	HVG
AT2G22470	5	0	HVG
AT2G22482	5	0	HVG
AT2G22510	4	0	HVG
AT2G22990	3	0	HVG
AT2G23000	3	0	HVG
AT2G23010	3	0	HVG
AT2G24762	4	0	HVG
AT2G25450	4	0	HVG
AT2G25510	3	0	HVG
AT2G27385	3	0	HVG
AT2G27510	4	0	HVG
AT2G27550	3	0	HVG
AT2G28780	4	0	HVG
AT2G28950	3	0	HVG
AT2G29170	2	0	HVG
AT2G29340	5	0	HVG
AT2G29995	5	0	HVG
AT2G30210	3	0	HVG
AT2G30600	5	0	HVG
AT2G30930	3	0	HVG
AT2G32150	3	0	HVG
AT2G33770	2	0	HVG
AT2G33830	5	0	HVG
AT2G33850	3	0	HVG
AT2G34430	2	0	HVG
AT2G35120	3	0	HVG
AT2G36690	6	0	HVG
AT2G36830	4	0	HVG
AT2G37040	5	0	HVG
AT2G38170	4	0	HVG
AT2G38230	2	0	HVG
AT2G38530	2	0	HVG
AT2G38750	2	0	HVG
AT2G39310	3	0	HVG
AT2G39510	4	0	HVG
AT2G39570	3	0	HVG
AT2G39700	5	0	HVG
AT2G40000	3	0	HVG
AT2G40100	3	0	HVG
AT2G40113	4	0	HVG
AT2G40670	3	0	HVG
AT2G41240	3	0	HVG
AT2G41250	3	0	HVG
AT2G41560	2	0	HVG
AT2G41730	4	0	HVG
AT2G41800	2	0	HVG
AT2G42530	4	0	HVG
AT2G42540	2	0	HVG
AT2G42570	4	0	HVG
AT2G42600	3	0	HVG
AT2G42610	4	0	HVG
AT2G43020	4	0	HVG
AT2G43150	4	0	HVG
AT2G43530	2	0	HVG
AT2G43535	2	0	HVG
AT2G43550	2	0	HVG
AT2G43610	5	0	HVG
AT2G43620	4	0	HVG
AT2G43670	3	0	HVG
AT2G45180	3	0	HVG
AT2G45220	4	0	HVG
AT2G46140	3	0	HVG
AT2G46750	5	0	HVG
AT2G47200	2	0	HVG
AT2G47270	5	0	HVG
AT2G47540	4	0	HVG
AT2G47880	3	0	HVG
AT3G01940	3	0	HVG
AT3G01950	2	0	HVG
AT3G02230	5	0	HVG
AT3G02570	2	0	HVG
AT3G02885	5	0	HVG
AT3G03820	2	0	HVG
AT3G04720	2	0	HVG
AT3G05727	3	0	HVG
AT3G05880	5	0	HVG
AT3G05890	4	0	HVG
AT3G07390	3	0	HVG
AT3G08040	3	0	HVG
AT3G08940	3	0	HVG
AT3G09220	2	0	HVG
AT3G09270	4	0	HVG
AT3G09390	3	0	HVG
AT3G10985	6	0	HVG
AT3G11550	2	0	HVG
AT3G11930	5	0	HVG
AT3G14210	2	0	HVG
AT3G15450	4	0	HVG
AT3G15630	3	0	HVG
AT3G15950	3	0	HVG
AT3G16360	3	0	HVG
AT3G16420	5	0	HVG
AT3G16440	3	0	HVG
AT3G16460	6	0	HVG
AT3G16530	2	0	HVG
AT3G16660	2	0	HVG
AT3G17510	4	0	HVG
AT3G17998	3	0	HVG
AT3G18290	4	0	HVG
AT3G19710	1	0	HVG
AT3G20370	2	0	HVG
AT3G20395	2	0	HVG
AT3G20470	4	0	HVG
AT3G21680	4	0	HVG
AT3G21710	5	0	HVG
AT3G21770	5	0	HVG
AT3G21870	2	0	HVG
AT3G22240	2	0	HVG
AT3G23290	4	0	HVG
AT3G23430	3	0	HVG
AT3G23470	2	0	HVG
AT3G24420	5	0	HVG
AT3G26740	4	0	HVG
AT3G28220	4	0	HVG
AT3G28270	4	0	HVG
AT3G28550	2	0	HVG
AT3G29034	3	0	HVG
AT3G29250	3	0	HVG
AT3G29590	5	0	HVG
AT3G30720	3	0	HVG
AT3G30775	4	0	HVG
AT3G32980	4	0	HVG
AT3G43670	4	0	HVG
AT3G44006	3	0	HVG
AT3G44540	3	0	HVG
AT3G44550	5	0	HVG
AT3G44990	3	0	HVG
AT3G45070	3	0	HVG
AT3G45140	4	0	HVG
AT3G45160	2	0	HVG
AT3G45710	3	0	HVG
AT3G45730	3	0	HVG
AT3G46700	4	0	HVG
AT3G47420	2	0	HVG
AT3G47510	4	0	HVG
AT3G48340	3	0	HVG
AT3G48720	4	0	HVG
AT3G48990	2	0	HVG
AT3G49110	4	0	HVG
AT3G49120	2	0	HVG
AT3G49780	6	0	HVG
AT3G49960	4	0	HVG
AT3G50640	1	0	HVG
AT3G50740	5	0	HVG
AT3G50970	2	0	HVG
AT3G51450	3	0	HVG
AT3G51600	2	0	HVG
AT3G52790	2	0	HVG
AT3G53480	3	0	HVG
AT3G53980	2	0	HVG
AT3G54580	4	0	HVG
AT3G56980	3	0	HVG
AT3G57520	4	0	HVG
AT3G60530	5	0	HVG
AT3G62450	2	0	HVG
AT3G62550	4	0	HVG
AT3G62650	4	0	HVG
AT3G63160	2	0	HVG
AT4G01440	5	0	HVG
AT4G02270	3	0	HVG
AT4G02380	5	0	HVG
AT4G02520	2	0	HVG
AT4G03210	3	0	HVG
AT4G04770	3	0	HVG
AT4G04830	4	0	HVG
AT4G07820	3	0	HVG
AT4G08770	3	0	HVG
AT4G08780	5	0	HVG
AT4G11880	4	0	HVG
AT4G12470	4	0	HVG
AT4G12480	5	0	HVG
AT4G12490	2	0	HVG
AT4G12545	3	0	HVG
AT4G12550	4	0	HVG
AT4G12980	4	0	HVG
AT4G13180	3	0	HVG
AT4G13235	4	0	HVG
AT4G13250	3	0	HVG
AT4G13340	3	0	HVG
AT4G13493	3	0	HVG
AT4G13500	4	0	HVG
AT4G13580	4	0	HVG
AT4G14400	4	0	HVG
AT4G14630	3	0	HVG
AT4G15160	4	0	HVG
AT4G15390	5	0	HVG
AT4G15440	3	0	HVG
AT4G15490	4	0	HVG
AT4G15680	2	0	HVG
AT4G15700	3	0	HVG
AT4G15910	4	0	HVG
AT4G16260	3	0	HVG
AT4G16370	2	0	HVG
AT4G16690	3	0	HVG
AT4G18970	3	0	HVG
AT4G19030	4	0	HVG
AT4G19112	3	0	HVG
AT4G19690	5	0	HVG
AT4G21620	2	0	HVG
AT4G21830	3	0	HVG
AT4G21850	3	0	HVG
AT4G22235	3	0	HVG
AT4G22520	3	0	HVG
AT4G22610	3	0	HVG
AT4G22690	3	0	HVG
AT4G22870	5	0	HVG
AT4G24190	2	0	HVG
AT4G25100	4	0	HVG
AT4G25400	5	0	HVG
AT4G25700	3	0	HVG
AT4G26850	3	0	HVG
AT4G27260	3	0	HVG
AT4G27440	3	0	HVG
AT4G27657	4	0	HVG
AT4G28940	3	0	HVG
AT4G30170	4	0	HVG
AT4G30190	6	0	HVG
AT4G30290	2	0	HVG
AT4G30460	4	0	HVG
AT4G30650	3	0	HVG
AT4G30660	3	0	HVG
AT4G30670	3	0	HVG
AT4G31320	3	0	HVG
AT4G31800	5	0	HVG
AT4G33070	4	0	HVG
AT4G33310	1	0	HVG
AT4G33960	4	0	HVG
AT4G34710	3	0	HVG
AT4G34950	5	0	HVG
AT4G35060	3	0	HVG
AT4G36430	3	0	HVG
AT4G36670	5	0	HVG
AT4G37410	3	0	HVG
AT4G38080	3	0	HVG
AT4G38860	4	0	HVG
AT4G39950	4	0	HVG
AT5G01215	4	0	HVG
AT5G02690	3	0	HVG
AT5G04140	2	0	HVG
AT5G07030	3	0	HVG
AT5G07690	4	0	HVG
AT5G07842	2	0	HVG
AT5G09530	2	0	HVG
AT5G10130	1	0	HVG
AT5G10430	4	0	HVG
AT5G10580	3	0	HVG
AT5G11950	4	0	HVG
AT5G12420	3	0	HVG
AT5G12940	3	0	HVG
AT5G13220	4	0	HVG
AT5G14780	2	0	HVG
AT5G14920	3	0	HVG
AT5G15230	5	0	HVG
AT5G15780	4	0	HVG
AT5G15970	2	0	HVG
AT5G16030	4	0	HVG
AT5G17330	3	0	HVG
AT5G18600	4	0	HVG
AT5G19520	5	0	HVG
AT5G20150	5	0	HVG
AT5G20790	2	0	HVG
AT5G22580	2	0	HVG
AT5G23010	4	0	HVG
AT5G23240	4	0	HVG
AT5G23830	3	0	HVG
AT5G23980	5	0	HVG
AT5G24105	3	0	HVG
AT5G24155	4	0	HVG
AT5G24570	3	0	HVG
AT5G25890	5	0	HVG
AT5G26220	4	0	HVG
AT5G26260	2	0	HVG
AT5G26270	3	0	HVG
AT5G26280	3	0	HVG
AT5G27889	3	0	HVG
AT5G28540	4	0	HVG
AT5G28640	3	0	HVG
AT5G33370	3	0	HVG
AT5G35190	4	0	HVG
AT5G36910	2	0	HVG
AT5G36920	2	0	HVG
AT5G37600	4	0	HVG
AT5G37740	4	0	HVG
AT5G38020	4	0	HVG
AT5G38930	3	0	HVG
AT5G40730	4	0	HVG
AT5G42530	4	0	HVG
AT5G42650	3	0	HVG
AT5G43180	2	0	HVG
AT5G43350	3	0	HVG
AT5G44020	4	0	HVG
AT5G44380	4	0	HVG
AT5G44568	4	0	HVG
AT5G44572	3	0	HVG
AT5G44585	6	0	HVG
AT5G44610	6	0	HVG
AT5G44680	4	0	HVG
AT5G45070	3	0	HVG
AT5G45280	4	0	HVG
AT5G45428	2	0	HVG
AT5G45430	1	0	HVG
AT5G45670	2	0	HVG
AT5G46890	5	0	HVG
AT5G46900	5	0	HVG
AT5G47240	5	0	HVG
AT5G48000	4	0	HVG
AT5G48010	4	0	HVG
AT5G48070	4	0	HVG
AT5G48490	3	0	HVG
AT5G48570	3	0	HVG
AT5G48850	4	0	HVG
AT5G50160	3	0	HVG
AT5G51720	3	0	HVG
AT5G51780	3	0	HVG
AT5G52310	5	0	HVG
AT5G53160	5	0	HVG
AT5G53250	3	0	HVG
AT5G53420	3	0	HVG
AT5G54370	4	0	HVG
AT5G56030	3	0	HVG
AT5G56080	3	0	HVG
AT5G56100	3	0	HVG
AT5G56540	3	0	HVG
AT5G56840	3	386	TF_HVGs
AT5G56870	4	0	HVG
AT5G57090	5	0	HVG
AT5G57785	5	0	HVG
AT5G58770	3	0	HVG
AT5G59090	5	0	HVG
AT5G59320	4	0	HVG
AT5G59330	5	0	HVG
AT5G61590	5	0	HVG
AT5G62210	2	0	HVG
AT5G62340	3	0	HVG
AT5G62360	4	0	HVG
AT5G63160	3	0	HVG
AT5G63180	3	0	HVG
AT5G64110	4	0	HVG
AT5G64120	4	0	HVG
AT5G64260	3	0	HVG
AT5G64570	4	0	HVG
AT5G65207	5	0	HVG
AT5G65390	3	0	HVG
AT5G66690	4	0	HVG
AT5G67370	4	0	HVG
AT5G67400	4	0	HVG
AT5G67480	4	0	HVG
AT1G01120	3	0	HVG
AT1G02900	2	0	HVG
AT1G02920	2	0	HVG
AT1G03130	2	0	HVG
AT1G05065	1	0	HVG
AT1G06160	4	0	HVG
AT1G07590	2	0	HVG
AT1G09530	3	0	HVG
AT1G10640	2	0	HVG
AT1G10682	2	0	HVG
AT1G11580	1	0	HVG
AT1G14870	3	0	HVG
AT1G16410	2	0	HVG
AT1G19394	3	0	HVG
AT1G21110	2	0	HVG
AT1G25275	2	0	HVG
AT1G29910	2	0	HVG
AT1G29920	3	0	HVG
AT1G30700	3	0	HVG
AT1G32640	3	0	HVG
AT1G43310	2	0	HVG
AT1G47395	3	0	HVG
AT1G49310	2	0	HVG
AT1G51140	3	0	HVG
AT1G51840	2	0	HVG
AT1G61275	1	0	HVG
AT1G62660	3	0	HVG
AT1G66725	1	0	HVG
AT1G67865	1	0	HVG
AT1G68880	3	0	HVG
AT1G72360	2	0	HVG
AT1G72430	2	0	HVG
AT1G72645	1	0	HVG
AT1G78000	3	0	HVG
AT1G78820	2	0	HVG
AT1G78850	4	0	HVG
AT2G05070	1	0	HVG
AT2G15128	3	0	HVG
AT2G20570	1	0	HVG
AT2G20750	3	0	HVG
AT2G24040	2	0	HVG
AT2G27830	3	0	HVG
AT2G28630	4	0	HVG
AT2G29310	3	0	HVG
AT2G31730	3	0	HVG
AT2G31810	3	0	HVG
AT2G37130	2	0	HVG
AT2G37170	2	0	HVG
AT2G46600	2	0	HVG
AT3G02550	2	0	HVG
AT3G03190	1	0	HVG
AT3G04290	3	0	HVG
AT3G05600	1	0	HVG
AT3G06390	1	0	HVG
AT3G07273	2	0	HVG
AT3G08770	2	0	HVG
AT3G11340	2	0	HVG
AT3G14050	3	0	HVG
AT3G14620	1	0	HVG
AT3G14770	4	0	HVG
AT3G15353	1	0	HVG
AT3G15356	1	0	HVG
AT3G16370	1	0	HVG
AT3G16470	2	0	HVG
AT3G16670	2	0	HVG
AT3G19390	1	0	HVG
AT3G20380	4	0	HVG
AT3G23730	2	0	HVG
AT3G25770	2	0	HVG
AT3G26460	2	0	HVG
AT3G50480	1	0	HVG
AT3G54500	1	0	HVG
AT3G54770	1	0	HVG
AT3G56360	2	0	HVG
AT3G56970	2	0	HVG
AT3G60420	3	0	HVG
AT3G62680	1	0	HVG
AT4G04040	1	0	HVG
AT4G08870	2	0	HVG
AT4G10270	1	0	HVG
AT4G13860	2	0	HVG
AT4G17340	1	0	HVG
AT4G18440	2	0	HVG
AT4G19410	2	0	HVG
AT4G22460	2	0	HVG
AT4G22490	2	0	HVG
AT4G24350	2	0	HVG
AT4G24380	1	0	HVG
AT4G25630	2	0	HVG
AT4G27300	2	0	HVG
AT4G28250	2	0	HVG
AT4G30280	3	0	HVG
AT4G30450	3	0	HVG
AT4G33666	3	0	HVG
AT4G34800	2	0	HVG
AT4G36570	3	0	HVG
AT4G37610	2	0	HVG
AT4G39675	2	0	HVG
AT5G01740	2	0	HVG
AT5G02160	2	0	HVG
AT5G02760	1	0	HVG
AT5G03545	1	0	HVG
AT5G04950	2	0	HVG
AT5G13420	3	0	HVG
AT5G14200	1	0	HVG
AT5G14330	3	0	HVG
AT5G14410	3	0	HVG
AT5G14740	2	0	HVG
AT5G18170	3	0	HVG
AT5G18670	2	0	HVG
AT5G20740	1	0	HVG
AT5G20820	3	0	HVG
AT5G25090	2	0	HVG
AT5G38940	3	0	HVG
AT5G40450	3	0	HVG
AT5G41670	2	0	HVG
AT5G45950	3	0	HVG
AT5G49360	3	0	HVG
AT5G53486	3	0	HVG
AT5G57560	2	0	HVG
AT5G58390	1	0	HVG
AT5G60530	2	0	HVG
AT5G63530	4	0	HVG
AT5G64100	3	0	HVG
AT1G01580	3	0	HVG
AT1G09740	1	0	HVG
AT1G14960	2	0	HVG
AT1G18980	2	0	HVG
AT1G21400	2	0	HVG
AT1G23020	2	0	HVG
AT1G26250	1	0	HVG
AT1G26770	2	0	HVG
AT1G28710	1	0	HVG
AT1G31258	1	0	HVG
AT1G35720	1	0	HVG
AT1G56320	1	0	HVG
AT1G62380	2	0	HVG
AT1G64980	1	0	HVG
AT1G69810	2	0	HVG
AT1G76930	3	0	HVG
AT2G02930	2	0	HVG
AT2G03200	2	0	HVG
AT2G24945	1	0	HVG
AT2G25060	1	0	HVG
AT2G26980	2	0	HVG
AT2G31390	1	0	HVG
AT2G34420	1	0	HVG
AT2G36854	2	0	HVG
AT2G37760	2	0	HVG
AT2G38470	2	255	TF_HVGs
AT2G40300	2	0	HVG
AT2G41380	3	0	HVG
AT2G42840	1	0	HVG
AT2G48140	1	0	HVG
AT3G02120	1	0	HVG
AT3G03270	2	0	HVG
AT3G03780	3	0	HVG
AT3G12145	1	0	HVG
AT3G12820	3	0	HVG
AT3G14280	2	0	HVG
AT3G17790	1	0	HVG
AT3G18200	2	0	HVG
AT3G18217	2	0	HVG
AT3G19030	2	0	HVG
AT3G24480	2	0	HVG
AT3G25760	3	0	HVG
AT3G25780	3	0	HVG
AT3G27770	2	0	HVG
AT3G50400	1	0	HVG
AT3G56705	2	0	HVG
AT3G62270	4	0	HVG
AT4G01080	2	0	HVG
AT4G01390	1	0	HVG
AT4G11210	1	0	HVG
AT4G12030	2	0	HVG
AT4G12510	2	0	HVG
AT4G13770	2	0	HVG
AT4G17670	2	0	HVG
AT4G18360	1	0	HVG
AT4G22485	1	0	HVG
AT4G23680	1	0	HVG
AT4G23690	2	0	HVG
AT4G33220	1	0	HVG
AT4G33560	2	0	HVG
AT4G37070	2	0	HVG
AT4G37300	2	0	HVG
AT4G37800	2	0	HVG
AT4G39800	3	0	HVG
AT5G01600	2	0	HVG
AT5G02490	1	0	HVG
AT5G07322	2	0	HVG
AT5G08760	1	0	HVG
AT5G09670	2	0	HVG
AT5G09672	2	0	HVG
AT5G15960	1	0	HVG
AT5G17220	2	0	HVG
AT5G22920	2	0	HVG
AT5G24030	2	0	HVG
AT5G39320	1	0	HVG
AT5G44580	1	0	HVG
AT5G45080	1	0	HVG
AT5G48180	1	0	HVG
AT5G54710	1	0	HVG
AT5G57080	1	0	HVG
AT5G58860	1	0	HVG
AT5G63560	2	0	HVG
AT5G63660	1	0	HVG
AT5G64080	1	0	HVG
AT5G64770	2	0	HVG
AT5G66390	3	0	HVG
AT5G66400	1	0	HVG
AT1G03630	2	0	HVG
AT1G07600	2	0	HVG
AT1G08830	1	0	HVG
AT1G09560	2	0	HVG
AT1G17860	1	0	HVG
AT1G19380	2	0	HVG
AT1G52060	2	0	HVG
AT1G56110	1	0	HVG
AT1G65486	1	0	HVG
AT1G72450	2	0	HVG
AT1G73330	1	0	HVG
AT2G01010	1	0	HVG
AT2G02390	1	0	HVG
AT2G16660	2	0	HVG
AT2G25160	2	0	HVG
AT2G25810	1	0	HVG
AT2G28160	2	0	HVG
AT2G39530	1	0	HVG
AT2G40205	1	0	HVG
AT2G43510	1	0	HVG
AT2G43590	1	0	HVG
AT2G44790	2	0	HVG
AT3G15240	2	0	HVG
AT3G22060	2	0	HVG
AT3G49845	1	0	HVG
AT3G51330	1	0	HVG
AT3G52520	1	0	HVG
AT3G54420	1	0	HVG
AT3G58810	1	0	HVG
AT3G61440	2	0	HVG
AT4G01870	1	0	HVG
AT4G04745	3	0	HVG
AT4G11290	2	0	HVG
AT4G14690	1	0	HVG
AT4G17215	1	0	HVG
AT4G22880	1	0	HVG
AT4G29270	1	0	HVG
AT4G31940	2	0	HVG
AT4G37483	1	0	HVG
AT4G38540	1	0	HVG
AT5G06860	1	0	HVG
AT5G19230	1	0	HVG
AT5G40590	2	0	HVG
AT5G40690	2	0	HVG
AT5G41010	1	0	HVG
AT5G41040	1	0	HVG
AT5G42020	2	0	HVG
AT5G43580	1	0	HVG
AT5G44550	2	0	HVG
AT5G48657	1	0	HVG
AT5G59540	2	0	HVG
AT1G03870	1	0	HVG
AT1G05240	1	0	HVG
AT1G05562	1	0	HVG
AT1G08115	1	0	HVG
AT1G13420	1	0	HVG
AT1G13990	1	0	HVG
AT1G24020	2	0	HVG
AT1G32900	1	0	HVG
AT1G43800	1	0	HVG
AT1G45145	1	0	HVG
AT1G52230	1	0	HVG
AT1G53560	1	0	HVG
AT1G55010	1	0	HVG
AT1G61280	1	0	HVG
AT1G67148	1	0	HVG
AT1G70850	1	0	HVG
AT1G72416	1	0	HVG
AT1G72970	1	0	HVG
AT1G77510	1	0	HVG
AT1G77885	1	0	HVG
AT1G78370	1	0	HVG
AT2G04040	1	0	HVG
AT2G15960	1	0	HVG
AT2G16060	1	0	HVG
AT2G19970	1	0	HVG
AT2G21045	1	0	HVG
AT2G23600	1	0	HVG
AT2G24940	1	0	HVG
AT2G25735	1	0	HVG
AT2G27230	1	0	HVG
AT2G28670	1	0	HVG
AT2G36100	1	0	HVG
AT2G36120	1	0	HVG
AT2G36885	1	0	HVG
AT2G40610	1	0	HVG
AT2G40960	1	0	HVG
AT3G02240	1	0	HVG
AT3G02470	1	0	HVG
AT3G12502	1	0	HVG
AT3G12500	1	0	HVG
AT3G13435	1	0	HVG
AT3G13857	1	0	HVG
AT3G14940	1	0	HVG
AT3G22231	1	0	HVG
AT3G22620	1	0	HVG
AT3G23175	1	0	HVG
AT3G23180	1	0	HVG
AT3G23550	1	0	HVG
AT3G26440	1	0	HVG
AT3G27027	1	0	HVG
AT3G29780	1	0	HVG
AT3G46130	1	0	HVG
AT3G52930	1	0	HVG
AT3G54830	1	0	HVG
AT3G55230	1	0	HVG
AT3G61198	1	0	HVG
AT4G00651	1	0	HVG
AT4G01480	1	0	HVG
AT4G04810	1	0	HVG
AT4G06744	1	0	HVG
AT4G13660	1	0	HVG
AT4G14130	1	0	HVG
AT4G17470	1	0	HVG
AT4G23885	1	0	HVG
AT4G25820	1	0	HVG
AT4G26055	1	0	HVG
AT4G26320	1	0	HVG
AT4G27280	1	0	HVG
AT4G28780	1	0	HVG
AT4G30270	1	0	HVG
AT4G33610	1	0	HVG
AT4G34600	1	0	HVG
AT4G38950	1	0	HVG
AT4G40090	1	0	HVG
AT5G01870	1	0	HVG
AT5G02020	1	0	HVG
AT5G03120	1	0	HVG
AT5G03552	1	0	HVG
AT5G05440	1	0	HVG
AT5G05960	1	0	HVG
AT5G07475	1	0	HVG
AT5G07990	1	0	HVG
AT5G08210	1	0	HVG
AT5G15265	1	0	HVG
AT5G17170	1	0	HVG
AT5G35480	1	0	HVG
AT5G40850	1	0	HVG
AT5G44130	1	0	HVG
AT5G48485	1	0	HVG
AT5G50335	1	0	HVG
AT5G51010	1	0	HVG
AT5G53902	1	0	HVG
AT5G54270	1	0	HVG
AT5G56750	1	0	HVG
AT5G59030	1	0	HVG
AT5G61790	1	0	HVG
AT5G66985	1	0	HVG
AT5G02840	0	223	TF_HVGs
AT1G66100	1	0	HVG

## Sheet: 60TFs vs 60TFs
name	Indegree	Outdegree	type
AT3G18990	17	10	TF
AT1G33240	26	22	TF
AT1G49480	18	29	TF
AT1G69780	21	38	TF
AT3G04070	45	24	TF
AT4G00730	14	16	TF
AT4G01280	18	24	TF
AT5G18270	49	6	TF
AT5G39760	26	43	TF
AT5G45300	13	14	TF
AT1G01720	21	25	TF
AT1G20980	23	5	TF
AT1G52880	30	20	TF
AT1G69010	19	33	TF
AT1G75240	24	35	TF_HVGs
AT1G75390	32	10	TF
AT1G78700	12	20	TF
AT2G46270	23	24	TF
AT3G10800	11	6	TF
AT4G36780	16	21	TF
AT5G13180	34	28	TF
AT5G47370	32	29	TF
AT5G65310	23	42	TF
AT1G08320	26	15	TF
AT1G30490	30	29	TF
AT1G77920	23	11	TF
AT2G18350	27	14	TF
AT2G22430	24	23	TF
AT2G47070	10	8	TF
AT3G10500	19	10	TF
AT3G28920	25	23	TF
AT3G61150	18	27	TF
AT4G18890	24	7	TF
AT5G04410	12	16	TF
AT5G06960	14	8	TF
AT5G10030	7	12	TF
AT5G15830	21	25	TF
AT5G17300	23	40	TF_HVGs
AT5G65410	31	41	TF
AT2G02450	32	15	TF
AT3G04060	36	13	TF
AT5G65210	20	15	TF_HVGs
AT1G32150	13	26	TF
AT1G01060	15	33	TF_HVGs
AT1G18330	17	44	TF
AT1G22070	13	11	TF
AT3G18400	22	24	TF
AT4G24020	30	3	TF
AT3G12250	5	31	TF
AT3G09600	6	26	TF
AT4G23550	29	13	TF
AT4G32730	5	23	TF
AT5G07680	17	8	TF
AT1G32870	5	9	TF
AT5G56840	13	17	TF_HVGs
AT3G10480	23	17	TF
AT2G30250	18	16	TF
AT2G38470	9	19	TF_HVGs
AT1G34190	3	6	TF
AT5G02840	4	14	TF_HVGs

## Sheet: comparison HVGs 60TFs or 7 TFs
name	Indegree_7TFs	Indegree_60TFs	Percentage Indegree_7TF_vs_60TF
AT1G01060	2	15	13.3333
AT1G01120	3	41	7.31707
AT1G01580	3	30	10
AT1G02205	3	25	12
AT1G02360	2	17	11.7647
AT1G02710	3	9	33.3333
AT1G02850	0	13	0
AT1G02900	2	12	16.6667
AT1G02920	2	11	18.1818
AT1G02930	3	15	20
AT1G03130	2	5	40
AT1G03220	5	23	21.7391
AT1G03495	0	1	0
AT1G03630	2	19	10.5263
AT1G03850	5	37	13.5135
AT1G03870	1	3	33.3333
AT1G03940	0	3	0
AT1G04040	2	25	8
AT1G05000	3	29	10.3448
AT1G05065	1	10	10
AT1G05240	1	14	7.14286
AT1G05260	6	22	27.2727
AT1G05340	4	27	14.8148
AT1G05562	1	6	16.6667
AT1G05680	0	22	0
AT1G05835	3	14	21.4286
AT1G06090	3	19	15.7895
AT1G06160	4	29	13.7931
AT1G06360	4	19	21.0526
AT1G06570	0	14	0
AT1G06830	0	7	0
AT1G07050	4	20	20
AT1G07135	4	20	20
AT1G07590	2	7	28.5714
AT1G07600	2	9	22.2222
AT1G07610	3	12	25
AT1G07901	2	2	100
AT1G08090	6	37	16.2162
AT1G08115	1	6	16.6667
AT1G08430	3	20	15
AT1G08830	1	12	8.33333
AT1G08930	3	21	14.2857
AT1G09210	0	15	0
AT1G09240	3	10	30
AT1G09530	3	22	13.6364
AT1G09560	2	22	9.09091
AT1G09740	1	2	50
AT1G10522	0	6	0
AT1G10640	2	32	6.25
AT1G10657	3	13	23.0769
AT1G10682	2	11	18.1818
AT1G11080	4	20	20
AT1G11260	7	34	20.5882
AT1G11580	1	14	7.14286
AT1G11600	2	25	8
AT1G12080	6	26	23.0769
AT1G12740	4	31	12.9032
AT1G12780	3	20	15
AT1G13300	6	32	18.75
AT1G13420	1	12	8.33333
AT1G13590	5	23	21.7391
AT1G13609	6	31	19.3548
AT1G13650	0	2	0
AT1G13990	1	8	12.5
AT1G14120	1	17	5.88235
AT1G14250	2	15	13.3333
AT1G14870	3	22	13.6364
AT1G14890	2	23	8.69565
AT1G14960	2	17	11.7647
AT1G15125	3	9	33.3333
AT1G15380	5	33	15.1515
AT1G15820	0	6	0
AT1G16400	0	3	0
AT1G16410	2	26	7.69231
AT1G16515	4	20	20
AT1G16720	2	11	18.1818
AT1G17170	1	11	9.09091
AT1G17180	3	18	16.6667
AT1G17190	2	17	11.7647
AT1G17860	1	8	12.5
AT1G18250	3	20	15
AT1G18590	0	3	0
AT1G18970	2	20	10
AT1G18980	2	8	25
AT1G19020	0	11	0
AT1G19070	0	1	0
AT1G19180	4	25	16
AT1G19380	2	15	13.3333
AT1G19394	3	9	33.3333
AT1G19550	0	1	0
AT1G19570	0	5	0
AT1G19670	0	5	0
AT1G19960	5	18	27.7778
AT1G20070	3	18	16.6667
AT1G20440	2	20	10
AT1G20450	1	16	6.25
AT1G20620	5	29	17.2414
AT1G21100	4	18	22.2222
AT1G21110	2	7	28.5714
AT1G21130	3	20	15
AT1G21310	4	25	16
AT1G21400	2	17	11.7647
AT1G21520	5	18	27.7778
AT1G21680	4	25	16
AT1G21750	0	13	0
AT1G21910	3	21	14.2857
AT1G22065	4	19	21.0526
AT1G22160	4	31	12.9032
AT1G22400	4	20	20
AT1G22440	5	22	22.7273
AT1G22500	6	26	23.0769
AT1G22530	3	14	21.4286
AT1G22890	3	6	50
AT1G23020	2	33	6.06061
AT1G23090	4	38	10.5263
AT1G23390	5	42	11.9048
AT1G23720	0	6	0
AT1G24020	2	16	12.5
AT1G24530	5	34	14.7059
AT1G25275	2	10	20
AT1G25440	3	35	8.57143
AT1G25470	2	5	40
AT1G25472	2	5	40
AT1G25560	5	30	16.6667
AT1G26250	1	6	16.6667
AT1G26770	2	24	8.33333
AT1G27020	4	13	30.7692
AT1G27140	0	10	0
AT1G28290	4	22	18.1818
AT1G28710	1	3	33.3333
AT1G29280	4	39	10.2564
AT1G29395	0	8	0
AT1G29418	0	1	0
AT1G29660	5	50	10
AT1G29910	2	8	25
AT1G29920	3	22	13.6364
AT1G29951	0	2	0
AT1G30510	0	6	0
AT1G30700	3	22	13.6364
AT1G30750	0	11	0
AT1G30820	6	42	14.2857
AT1G30870	0	4	0
AT1G31258	1	11	9.09091
AT1G31580	4	21	19.0476
AT1G31690	4	20	20
AT1G31935	2	4	50
AT1G31950	2	13	15.3846
AT1G32450	5	30	16.6667
AT1G32640	3	19	15.7895
AT1G32900	1	13	7.69231
AT1G32920	0	11	0
AT1G33110	0	16	0
AT1G33590	3	16	18.75
AT1G33600	5	26	19.2308
AT1G35720	1	19	5.26316
AT1G36370	3	9	33.3333
AT1G37130	5	34	14.7059
AT1G42430	5	29	17.2414
AT1G43310	2	17	11.7647
AT1G43790	3	4	75
AT1G43800	1	16	6.25
AT1G44800	3	23	13.0435
AT1G45145	1	16	6.25
AT1G45191	4	26	15.3846
AT1G45201	6	32	18.75
AT1G47395	3	13	23.0769
AT1G47400	3	13	23.0769
AT1G47600	2	8	25
AT1G48100	5	32	15.625
AT1G48300	4	28	14.2857
AT1G48330	5	23	21.7391
AT1G49032	4	27	14.8148
AT1G49310	2	23	8.69565
AT1G49500	3	21	14.2857
AT1G49860	0	12	0
AT1G50060	0	4	0
AT1G51090	3	14	21.4286
AT1G51140	3	23	13.0435
AT1G51470	0	7	0
AT1G51760	0	10	0
AT1G51830	0	14	0
AT1G51840	2	16	12.5
AT1G52000	2	21	9.52381
AT1G52050	6	28	21.4286
AT1G52060	2	17	11.7647
AT1G52070	5	18	27.7778
AT1G52100	3	26	11.5385
AT1G52200	5	20	25
AT1G52230	1	14	7.14286
AT1G52342	3	12	25
AT1G52400	3	23	13.0435
AT1G52827	0	6	0
AT1G53560	1	19	5.26316
AT1G54000	6	30	20
AT1G54010	3	24	12.5
AT1G54040	3	23	13.0435
AT1G54740	3	18	16.6667
AT1G55010	1	29	3.44828
AT1G55450	5	26	19.2308
AT1G55860	3	12	25
AT1G55990	0	1	0
AT1G56110	1	14	7.14286
AT1G56150	0	20	0
AT1G56220	4	28	14.2857
AT1G56320	1	3	33.3333
AT1G56340	3	22	13.6364
AT1G56430	3	26	11.5385
AT1G56650	3	22	13.6364
AT1G56680	3	13	23.0769
AT1G57990	3	11	27.2727
AT1G58150	2	11	18.1818
AT1G58270	3	40	7.5
AT1G58290	2	12	16.6667
AT1G59730	6	34	17.6471
AT1G59870	4	15	26.6667
AT1G60140	4	20	20
AT1G60590	4	37	10.8108
AT1G60680	3	13	23.0769
AT1G60740	0	1	0
AT1G60960	1	7	14.2857
AT1G61275	1	4	25
AT1G61280	1	1	100
AT1G61800	4	19	21.0526
AT1G62180	0	6	0
AT1G62380	2	19	10.5263
AT1G62480	4	28	14.2857
AT1G62500	2	15	13.3333
AT1G62510	3	28	10.7143
AT1G62560	4	31	12.9032
AT1G62570	4	32	12.5
AT1G62660	3	30	10
AT1G63245	4	25	16
AT1G64390	3	41	7.31707
AT1G64590	3	14	21.4286
AT1G64780	5	47	10.6383
AT1G64980	1	6	16.6667
AT1G65310	0	15	0
AT1G65390	3	10	30
AT1G65486	1	10	10
AT1G65490	4	17	23.5294
AT1G65510	3	9	33.3333
AT1G65845	1	13	7.69231
AT1G65970	4	26	15.3846
AT1G66100	1	11	9.09091
AT1G66180	5	33	15.1515
AT1G66200	5	30	16.6667
AT1G66270	4	20	20
AT1G66280	4	18	22.2222
AT1G66725	1	13	7.69231
AT1G66760	3	24	12.5
AT1G66800	3	11	27.2727
AT1G67148	1	10	10
AT1G67360	0	8	0
AT1G67750	4	24	16.6667
AT1G67860	0	3	0
AT1G67865	1	10	10
AT1G68238	0	10	0
AT1G68530	2	24	8.33333
AT1G68600	0	11	0
AT1G68840	5	27	18.5185
AT1G68850	1	13	7.69231
AT1G68880	3	19	15.7895
AT1G69040	4	21	19.0476
AT1G69530	4	33	12.1212
AT1G69810	2	15	13.3333
AT1G70700	2	14	14.2857
AT1G70782	4	36	11.1111
AT1G70830	2	17	11.7647
AT1G70850	1	10	10
AT1G70890	3	8	37.5
AT1G71030	5	26	19.2308
AT1G72360	2	9	22.2222
AT1G72416	1	10	10
AT1G72430	2	24	8.33333
AT1G72450	2	12	16.6667
AT1G72645	1	1	100
AT1G72900	3	4	75
AT1G72970	1	21	4.7619
AT1G73120	0	6	0
AT1G73260	5	17	29.4118
AT1G73330	1	8	12.5
AT1G73600	4	27	14.8148
AT1G73830	3	13	23.0769
AT1G74460	4	15	26.6667
AT1G74500	5	25	20
AT1G74670	4	24	16.6667
AT1G74770	2	12	16.6667
AT1G75040	3	14	21.4286
AT1G75240	4	24	16.6667
AT1G75750	4	18	22.2222
AT1G76100	2	22	9.09091
AT1G76160	3	20	15
AT1G76600	7	44	15.9091
AT1G76680	1	12	8.33333
AT1G76790	5	27	18.5185
AT1G76930	3	19	15.7895
AT1G76955	3	7	42.8571
AT1G76960	0	4	0
AT1G77120	4	23	17.3913
AT1G77330	5	21	23.8095
AT1G77510	1	12	8.33333
AT1G77760	5	39	12.8205
AT1G77885	1	14	7.14286
AT1G78000	3	22	13.6364
AT1G78020	2	25	8
AT1G78090	6	31	19.3548
AT1G78340	1	17	5.88235
AT1G78370	1	15	6.66667
AT1G78460	5	15	33.3333
AT1G78820	2	22	9.09091
AT1G78830	4	11	36.3636
AT1G78850	4	17	23.5294
AT1G79530	3	17	17.6471
AT1G80240	0	18	0
AT1G80440	3	18	16.6667
AT1G80920	5	18	27.7778
AT2G01010	1	13	7.69231
AT2G01020	0	7	0
AT2G01520	3	24	12.5
AT2G01530	5	22	22.7273
AT2G01850	5	30	16.6667
AT2G02120	4	22	18.1818
AT2G02390	1	6	16.6667
AT2G02930	2	10	20
AT2G03090	6	35	17.1429
AT2G03200	2	17	11.7647
AT2G03760	1	12	8.33333
AT2G04040	1	10	10
AT2G04795	3	19	15.7895
AT2G04800	3	15	20
AT2G05070	1	13	7.69231
AT2G05100	3	22	13.6364
AT2G05380	6	21	28.5714
AT2G05440	3	23	13.0435
AT2G05510	3	21	14.2857
AT2G05520	4	14	28.5714
AT2G05540	5	16	31.25
AT2G06050	3	19	15.7895
AT2G06850	4	24	16.6667
AT2G06925	3	20	15
AT2G12646	5	28	17.8571
AT2G14247	2	19	10.5263
AT2G14580	3	20	15
AT2G14890	3	24	12.5
AT2G15128	3	20	15
AT2G15480	2	24	8.33333
AT2G15490	1	26	3.84615
AT2G15620	4	14	28.5714
AT2G15960	1	7	14.2857
AT2G15970	3	11	27.2727
AT2G16005	3	14	21.4286
AT2G16060	1	12	8.33333
AT2G16586	5	20	25
AT2G16660	2	13	15.3846
AT2G16850	3	16	18.75
AT2G17500	4	27	14.8148
AT2G18150	3	16	18.75
AT2G18193	0	22	0
AT2G18230	3	18	16.6667
AT2G18328	2	13	15.3846
AT2G18370	5	20	25
AT2G18980	3	24	12.5
AT2G19590	0	2	0
AT2G19800	5	35	14.2857
AT2G19970	1	14	7.14286
AT2G20570	1	11	9.09091
AT2G20670	4	33	12.1212
AT2G20750	3	22	13.6364
AT2G20835	4	17	23.5294
AT2G21045	1	7	14.2857
AT2G21100	0	2	0
AT2G21210	3	15	20
AT2G21650	5	27	18.5185
AT2G22122	4	21	19.0476
AT2G22330	4	24	16.6667
AT2G22470	5	25	20
AT2G22482	5	20	25
AT2G22510	4	22	18.1818
AT2G22990	3	21	14.2857
AT2G23000	3	21	14.2857
AT2G23010	3	20	15
AT2G23130	0	8	0
AT2G23540	0	6	0
AT2G23600	1	13	7.69231
AT2G24040	2	9	22.2222
AT2G24762	4	30	13.3333
AT2G24940	1	6	16.6667
AT2G24945	1	5	20
AT2G25060	1	10	10
AT2G25160	2	21	9.52381
AT2G25450	4	19	21.0526
AT2G25510	3	18	16.6667
AT2G25735	1	5	20
AT2G25810	1	25	4
AT2G25980	5	10	50
AT2G26080	0	5	0
AT2G26330	1	8	12.5
AT2G26980	2	12	16.6667
AT2G27230	1	7	14.2857
AT2G27385	3	9	33.3333
AT2G27510	4	17	23.5294
AT2G27550	3	13	23.0769
AT2G27830	3	14	21.4286
AT2G28160	2	18	11.1111
AT2G28630	4	28	14.2857
AT2G28670	1	6	16.6667
AT2G28780	4	45	8.88889
AT2G28790	4	32	12.5
AT2G28950	3	19	15.7895
AT2G29170	2	8	25
AT2G29300	0	11	0
AT2G29310	3	5	60
AT2G29340	5	18	27.7778
AT2G29420	1	11	9.09091
AT2G29490	3	12	25
AT2G29995	5	26	19.2308
AT2G30210	3	20	15
AT2G30540	0	9	0
AT2G30600	5	22	22.7273
AT2G30766	2	22	9.09091
AT2G30930	3	16	18.75
AT2G31390	1	14	7.14286
AT2G31730	3	15	20
AT2G31810	3	14	21.4286
AT2G32150	3	25	12
AT2G32300	0	4	0
AT2G32487	0	6	0
AT2G32870	2	15	13.3333
AT2G32880	1	10	10
AT2G33770	2	21	9.52381
AT2G33790	5	12	41.6667
AT2G33830	5	26	19.2308
AT2G33850	3	11	27.2727
AT2G34070	2	24	8.33333
AT2G34420	1	5	20
AT2G34430	2	22	9.09091
AT2G34620	0	8	0
AT2G34925	0	11	0
AT2G35120	3	6	50
AT2G35380	0	14	0
AT2G35736	0	1	0
AT2G36030	4	36	11.1111
AT2G36100	1	8	12.5
AT2G36120	1	9	11.1111
AT2G36690	6	39	15.3846
AT2G36800	3	32	9.375
AT2G36830	4	24	16.6667
AT2G36854	2	12	16.6667
AT2G36885	1	11	9.09091
AT2G37040	5	27	18.5185
AT2G37130	2	14	14.2857
AT2G37170	2	13	15.3846
AT2G37750	2	18	11.1111
AT2G37760	2	14	14.2857
AT2G37770	0	4	0
AT2G38170	4	24	16.6667
AT2G38230	2	3	66.6667
AT2G38310	1	15	6.66667
AT2G38380	4	21	19.0476
AT2G38390	5	28	17.8571
AT2G38470	2	9	22.2222
AT2G38530	2	7	28.5714
AT2G38750	2	23	8.69565
AT2G38940	5	34	14.7059
AT2G39310	3	13	23.0769
AT2G39430	3	20	15
AT2G39450	0	3	0
AT2G39510	4	26	15.3846
AT2G39530	1	10	10
AT2G39570	3	12	25
AT2G39700	5	28	17.8571
AT2G39800	7	28	25
AT2G40000	3	5	60
AT2G40100	3	16	18.75
AT2G40113	4	9	44.4444
AT2G40205	1	6	16.6667
AT2G40300	2	14	14.2857
AT2G40330	5	35	14.2857
AT2G40435	3	21	14.2857
AT2G40610	1	18	5.55556
AT2G40670	3	16	18.75
AT2G40960	1	2	50
AT2G41090	0	9	0
AT2G41100	0	6	0
AT2G41240	3	28	10.7143
AT2G41250	3	20	15
AT2G41380	3	27	11.1111
AT2G41410	5	17	29.4118
AT2G41480	0	14	0
AT2G41560	2	9	22.2222
AT2G41660	2	30	6.66667
AT2G41730	4	19	21.0526
AT2G41800	2	15	13.3333
AT2G41990	0	12	0
AT2G42530	4	17	23.5294
AT2G42540	2	14	14.2857
AT2G42570	4	20	20
AT2G42600	3	19	15.7895
AT2G42610	4	27	14.8148
AT2G42750	1	20	5
AT2G42840	1	15	6.66667
AT2G43018	0	2	0
AT2G43020	4	31	12.9032
AT2G43100	0	5	0
AT2G43120	3	42	7.14286
AT2G43150	4	33	12.1212
AT2G43510	1	11	9.09091
AT2G43530	2	3	66.6667
AT2G43535	2	5	40
AT2G43550	2	6	33.3333
AT2G43590	1	26	3.84615
AT2G43610	5	24	20.8333
AT2G43620	4	20	20
AT2G43670	3	12	25
AT2G43820	2	29	6.89655
AT2G44080	6	28	21.4286
AT2G44670	0	19	0
AT2G44790	2	22	9.09091
AT2G45180	3	14	21.4286
AT2G45220	4	30	13.3333
AT2G46140	3	31	9.67742
AT2G46220	0	3	0
AT2G46600	2	12	16.6667
AT2G46650	4	23	17.3913
AT2G46750	5	21	23.8095
AT2G47130	3	24	12.5
AT2G47200	2	20	10
AT2G47270	5	25	20
AT2G47540	4	22	18.1818
AT2G47880	3	12	25
AT2G48130	0	6	0
AT2G48140	1	3	33.3333
AT3G01190	4	27	14.8148
AT3G01260	5	28	17.8571
AT3G01290	0	23	0
AT3G01420	3	34	8.82353
AT3G01940	3	12	25
AT3G01950	2	8	25
AT3G02020	0	14	0
AT3G02040	1	15	6.66667
AT3G02120	1	17	5.88235
AT3G02230	5	21	23.8095
AT3G02240	1	9	11.1111
AT3G02380	0	3	0
AT3G02470	1	13	7.69231
AT3G02480	0	18	0
AT3G02550	2	18	11.1111
AT3G02570	2	11	18.1818
AT3G02885	5	21	23.8095
AT3G03190	1	4	25
AT3G03270	2	22	9.09091
AT3G03780	3	13	23.0769
AT3G03820	2	8	25
AT3G04210	0	6	0
AT3G04290	3	30	10
AT3G04720	2	14	14.2857
AT3G05600	1	16	6.25
AT3G05727	3	17	17.6471
AT3G05730	0	6	0
AT3G05880	5	25	20
AT3G05890	4	16	25
AT3G05920	0	3	0
AT3G06070	5	33	15.1515
AT3G06390	1	19	5.26316
AT3G07273	2	3	66.6667
AT3G07390	3	18	16.6667
AT3G07720	0	6	0
AT3G07870	0	22	0
AT3G08040	3	31	9.67742
AT3G08520	0	2	0
AT3G08770	2	6	33.3333
AT3G08940	3	6	50
AT3G09220	2	18	11.1111
AT3G09260	4	32	12.5
AT3G09270	4	21	19.0476
AT3G09350	0	3	0
AT3G09390	3	18	16.6667
AT3G09440	0	4	0
AT3G09925	0	1	0
AT3G10020	1	14	7.14286
AT3G10910	2	25	8
AT3G10985	6	31	19.3548
AT3G11340	2	14	14.2857
AT3G11550	2	16	12.5
AT3G11930	5	18	27.7778
AT3G12145	1	12	8.33333
AT3G12500	1	10	10
AT3G12502	1	8	12.5
AT3G12580	0	6	0
AT3G12820	3	23	13.0435
AT3G12900	3	24	12.5
AT3G13435	1	10	10
AT3G13470	0	6	0
AT3G13610	6	39	15.3846
AT3G13857	1	6	16.6667
AT3G14050	3	16	18.75
AT3G14210	2	20	10
AT3G14280	2	13	15.3846
AT3G14620	1	4	25
AT3G14770	4	24	16.6667
AT3G14940	1	22	4.54545
AT3G14981	0	4	0
AT3G14990	1	22	4.54545
AT3G15240	2	14	14.2857
AT3G15353	1	5	20
AT3G15356	1	5	20
AT3G15450	4	14	28.5714
AT3G15630	3	15	20
AT3G15650	6	26	23.0769
AT3G15950	3	17	17.6471
AT3G16150	1	18	5.55556
AT3G16360	3	14	21.4286
AT3G16370	1	17	5.88235
AT3G16400	4	17	23.5294
AT3G16420	5	21	23.8095
AT3G16430	2	13	15.3846
AT3G16440	3	18	16.6667
AT3G16450	3	32	9.375
AT3G16460	6	30	20
AT3G16470	2	18	11.1111
AT3G16530	2	12	16.6667
AT3G16660	2	20	10
AT3G16670	2	13	15.3846
AT3G16770	1	12	8.33333
AT3G17510	4	31	12.9032
AT3G17609	0	6	0
AT3G17790	1	11	9.09091
AT3G17998	3	11	27.2727
AT3G18000	4	17	23.5294
AT3G18200	2	21	9.52381
AT3G18217	2	9	22.2222
AT3G18290	4	34	11.7647
AT3G18560	4	28	14.2857
AT3G19030	2	17	11.7647
AT3G19390	1	24	4.16667
AT3G19660	3	6	50
AT3G19710	1	12	8.33333
AT3G20340	3	19	15.7895
AT3G20370	2	5	40
AT3G20380	4	12	33.3333
AT3G20395	2	5	40
AT3G20470	4	20	20
AT3G21510	0	7	0
AT3G21680	4	31	12.9032
AT3G21710	5	31	16.129
AT3G21770	5	25	20
AT3G21870	2	18	11.1111
AT3G22060	2	10	20
AT3G22120	3	15	20
AT3G22121	0	3	0
AT3G22183	0	1	0
AT3G22200	1	8	12.5
AT3G22231	1	5	20
AT3G22235	0	5	0
AT3G22240	2	7	28.5714
AT3G22600	0	4	0
AT3G22620	1	7	14.2857
AT3G23175	1	21	4.7619
AT3G23180	1	12	8.33333
AT3G23190	1	15	6.66667
AT3G23290	4	24	16.6667
AT3G23430	3	29	10.3448
AT3G23470	2	15	13.3333
AT3G23550	1	12	8.33333
AT3G23730	2	18	11.1111
AT3G24020	0	3	0
AT3G24300	4	25	16
AT3G24420	5	27	18.5185
AT3G24480	2	16	12.5
AT3G25190	0	6	0
AT3G25570	0	11	0
AT3G25572	0	8	0
AT3G25760	3	18	16.6667
AT3G25770	2	13	15.3846
AT3G25780	3	26	11.5385
AT3G25930	0	1	0
AT3G26440	1	17	5.88235
AT3G26460	2	16	12.5
AT3G26470	1	16	6.25
AT3G26740	4	27	14.8148
AT3G26960	0	12	0
AT3G27027	1	8	12.5
AT3G27060	0	5	0
AT3G27220	0	3	0
AT3G27690	2	21	9.52381
AT3G27770	2	12	16.6667
AT3G28070	0	15	0
AT3G28220	4	15	26.6667
AT3G28270	4	20	20
AT3G28290	0	4	0
AT3G28550	2	10	20
AT3G28740	5	31	16.129
AT3G29034	3	16	18.75
AT3G29250	3	22	13.6364
AT3G29590	5	36	13.8889
AT3G29780	1	11	9.09091
AT3G30720	3	11	27.2727
AT3G30775	4	30	13.3333
AT3G32980	4	25	16
AT3G43670	4	25	16
AT3G44006	3	14	21.4286
AT3G44310	3	20	15
AT3G44540	3	24	12.5
AT3G44550	5	34	14.7059
AT3G44750	0	1	0
AT3G44990	3	27	11.1111
AT3G45070	3	26	11.5385
AT3G45140	4	22	18.1818
AT3G45160	2	5	40
AT3G45710	3	14	21.4286
AT3G45730	3	21	14.2857
AT3G46130	1	15	6.66667
AT3G46700	4	30	13.3333
AT3G47340	0	3	0
AT3G47420	2	19	10.5263
AT3G47510	4	12	33.3333
AT3G47640	1	21	4.7619
AT3G47980	3	22	13.6364
AT3G48340	3	18	16.6667
AT3G48360	4	21	19.0476
AT3G48450	0	23	0
AT3G48690	1	8	12.5
AT3G48720	4	23	17.3913
AT3G48990	2	15	13.3333
AT3G49110	4	22	18.1818
AT3G49120	2	20	10
AT3G49570	5	29	17.2414
AT3G49580	5	18	27.7778
AT3G49780	6	33	18.1818
AT3G49845	1	12	8.33333
AT3G49960	4	13	30.7692
AT3G50400	1	17	5.88235
AT3G50480	1	16	6.25
AT3G50640	1	10	10
AT3G50740	5	32	15.625
AT3G50970	2	9	22.2222
AT3G51330	1	12	8.33333
AT3G51450	3	14	21.4286
AT3G51600	2	15	13.3333
AT3G52360	5	24	20.8333
AT3G52520	1	6	16.6667
AT3G52748	0	1	0
AT3G52790	2	11	18.1818
AT3G52930	1	14	7.14286
AT3G53342	0	1	0
AT3G53480	3	13	23.0769
AT3G53980	2	11	18.1818
AT3G54040	4	18	22.2222
AT3G54400	2	13	15.3846
AT3G54420	1	11	9.09091
AT3G54500	1	9	11.1111
AT3G54580	4	10	40
AT3G54770	1	13	7.69231
AT3G54830	1	9	11.1111
AT3G54960	0	22	0
AT3G55230	1	11	9.09091
AT3G55240	0	22	0
AT3G56090	0	15	0
AT3G56360	2	28	7.14286
AT3G56400	3	18	16.6667
AT3G56705	2	13	15.3846
AT3G56970	2	25	8
AT3G56980	3	18	16.6667
AT3G57020	3	17	17.6471
AT3G57157	0	4	0
AT3G57520	4	31	12.9032
AT3G58550	0	2	0
AT3G58810	1	4	25
AT3G58990	0	3	0
AT3G59900	3	15	20
AT3G60420	3	20	15
AT3G60530	5	41	12.1951
AT3G61060	7	37	18.9189
AT3G61198	1	11	9.09091
AT3G61440	2	11	18.1818
AT3G61898	0	8	0
AT3G61930	1	21	4.7619
AT3G61990	0	5	0
AT3G62040	0	7	0
AT3G62270	4	18	22.2222
AT3G62450	2	7	28.5714
AT3G62550	4	9	44.4444
AT3G62600	3	17	17.6471
AT3G62650	4	30	13.3333
AT3G62680	1	10	10
AT3G62760	0	11	0
AT3G63160	2	7	28.5714
AT4G00080	4	20	20
AT4G00651	1	7	14.2857
AT4G00670	0	4	0
AT4G01080	2	20	10
AT4G01390	1	7	14.2857
AT4G01440	5	30	16.6667
AT4G01480	1	14	7.14286
AT4G01870	1	13	7.69231
AT4G02270	3	14	21.4286
AT4G02380	5	27	18.5185
AT4G02520	2	10	20
AT4G03210	3	20	15
AT4G04040	1	3	33.3333
AT4G04610	6	30	20
AT4G04745	3	23	13.0435
AT4G04770	3	13	23.0769
AT4G04810	1	8	12.5
AT4G04830	4	27	14.8148
AT4G06744	1	14	7.14286
AT4G07820	3	9	33.3333
AT4G08555	3	22	13.6364
AT4G08770	3	17	17.6471
AT4G08780	5	21	23.8095
AT4G08870	2	7	28.5714
AT4G08950	0	10	0
AT4G10270	1	5	20
AT4G11190	6	27	22.2222
AT4G11210	1	14	7.14286
AT4G11211	0	8	0
AT4G11290	2	15	13.3333
AT4G11320	3	16	18.75
AT4G11460	0	11	0
AT4G11650	4	20	20
AT4G11880	4	17	23.5294
AT4G12030	2	24	8.33333
AT4G12470	4	25	16
AT4G12480	5	16	31.25
AT4G12490	2	17	11.7647
AT4G12510	2	11	18.1818
AT4G12545	3	12	25
AT4G12550	4	14	28.5714
AT4G12980	4	21	19.0476
AT4G13180	3	28	10.7143
AT4G13235	4	8	50
AT4G13250	3	22	13.6364
AT4G13340	3	15	20
AT4G13493	3	13	23.0769
AT4G13500	4	19	21.0526
AT4G13580	4	21	19.0476
AT4G13660	1	11	9.09091
AT4G13770	2	26	7.69231
AT4G13860	2	7	28.5714
AT4G14060	3	40	7.5
AT4G14090	0	1	0
AT4G14130	1	16	6.25
AT4G14400	4	26	15.3846
AT4G14630	3	17	17.6471
AT4G14690	1	8	12.5
AT4G15160	4	21	19.0476
AT4G15390	5	32	15.625
AT4G15440	3	20	15
AT4G15480	2	25	8
AT4G15490	4	31	12.9032
AT4G15610	6	30	20
AT4G15620	3	23	13.0435
AT4G15680	2	10	20
AT4G15700	3	25	12
AT4G15760	0	19	0
AT4G15910	4	23	17.3913
AT4G16260	3	10	30
AT4G16370	2	23	8.69565
AT4G16690	3	10	30
AT4G17215	1	9	11.1111
AT4G17245	0	4	0
AT4G17280	4	22	18.1818
AT4G17340	1	1	100
AT4G17470	1	23	4.34783
AT4G17490	5	29	17.2414
AT4G17500	6	37	16.2162
AT4G17670	2	37	5.40541
AT4G18205	2	8	25
AT4G18360	1	6	16.6667
AT4G18440	2	12	16.6667
AT4G18970	3	13	23.0769
AT4G19030	4	26	15.3846
AT4G19112	3	20	15
AT4G19410	2	23	8.69565
AT4G19690	5	22	22.7273
AT4G20070	1	19	5.26316
AT4G20390	0	1	0
AT4G21620	2	12	16.6667
AT4G21830	3	13	23.0769
AT4G21850	3	19	15.7895
AT4G21870	0	1	0
AT4G21990	3	14	21.4286
AT4G22212	0	3	0
AT4G22230	3	13	23.0769
AT4G22235	3	8	37.5
AT4G22460	2	14	14.2857
AT4G22485	1	18	5.55556
AT4G22490	2	20	10
AT4G22505	0	7	0
AT4G22510	0	1	0
AT4G22513	0	3	0
AT4G22517	0	3	0
AT4G22520	3	6	50
AT4G22610	3	15	20
AT4G22666	0	2	0
AT4G22690	3	19	15.7895
AT4G22870	5	25	20
AT4G22880	1	4	25
AT4G23600	4	19	21.0526
AT4G23680	1	18	5.55556
AT4G23690	2	20	10
AT4G23885	1	5	20
AT4G24190	2	14	14.2857
AT4G24350	2	10	20
AT4G24380	1	5	20
AT4G25100	4	21	19.0476
AT4G25400	5	25	20
AT4G25630	2	11	18.1818
AT4G25700	3	15	20
AT4G25820	1	17	5.88235
AT4G26010	0	2	0
AT4G26055	1	18	5.55556
AT4G26320	1	12	8.33333
AT4G26850	3	16	18.75
AT4G27260	3	37	8.10811
AT4G27280	1	3	33.3333
AT4G27300	2	16	12.5
AT4G27410	0	13	0
AT4G27440	3	20	15
AT4G27450	3	21	14.2857
AT4G27657	4	26	15.3846
AT4G28250	2	19	10.5263
AT4G28780	1	18	5.55556
AT4G28940	3	24	12.5
AT4G29030	2	19	10.5263
AT4G29270	1	9	11.1111
AT4G29690	0	14	0
AT4G30140	0	14	0
AT4G30170	4	26	15.3846
AT4G30190	6	38	15.7895
AT4G30270	1	25	4
AT4G30280	3	18	16.6667
AT4G30290	2	6	33.3333
AT4G30450	3	18	16.6667
AT4G30460	4	16	25
AT4G30650	3	12	25
AT4G30660	3	5	60
AT4G30670	3	15	20
AT4G30730	0	1	0
AT4G31320	3	31	9.67742
AT4G31500	4	27	14.8148
AT4G31800	5	13	38.4615
AT4G31910	5	35	14.2857
AT4G31940	2	20	10
AT4G32480	3	32	9.375
AT4G33070	4	26	15.3846
AT4G33220	1	15	6.66667
AT4G33310	1	7	14.2857
AT4G33420	2	21	9.52381
AT4G33560	2	6	33.3333
AT4G33610	1	1	100
AT4G33666	3	8	37.5
AT4G33960	4	26	15.3846
AT4G34138	2	12	16.6667
AT4G34290	0	7	0
AT4G34600	1	20	5
AT4G34710	3	35	8.57143
AT4G34800	2	13	15.3846
AT4G34950	5	29	17.2414
AT4G35060	3	29	10.3448
AT4G35090	2	24	8.33333
AT4G35770	1	19	5.26316
AT4G36430	3	21	14.2857
AT4G36500	5	21	23.8095
AT4G36570	3	11	27.2727
AT4G36670	5	25	20
AT4G36850	4	34	11.7647
AT4G37010	0	13	0
AT4G37070	2	17	11.7647
AT4G37095	0	3	0
AT4G37160	0	10	0
AT4G37300	2	21	9.52381
AT4G37410	3	25	12
AT4G37483	1	3	33.3333
AT4G37540	5	27	18.5185
AT4G37610	2	12	16.6667
AT4G37800	2	22	9.09091
AT4G38080	3	16	18.75
AT4G38540	1	9	11.1111
AT4G38770	5	27	18.5185
AT4G38860	4	34	11.7647
AT4G38950	1	12	8.33333
AT4G39210	0	8	0
AT4G39675	2	3	66.6667
AT4G39800	3	33	9.09091
AT4G39940	3	37	8.10811
AT4G39950	4	15	26.6667
AT4G40090	1	17	5.88235
AT5G01215	4	22	18.1818
AT5G01600	2	11	18.1818
AT5G01740	2	20	10
AT5G01870	1	7	14.2857
AT5G02020	1	8	12.5
AT5G02160	2	10	20
AT5G02490	1	13	7.69231
AT5G02690	3	21	14.2857
AT5G02760	1	8	12.5
AT5G02780	0	4	0
AT5G02840	0	4	0
AT5G03120	1	11	9.09091
AT5G03285	1	16	6.25
AT5G03350	2	13	15.3846
AT5G03545	1	8	12.5
AT5G03552	1	18	5.55556
AT5G04140	2	23	8.69565
AT5G04150	5	42	11.9048
AT5G04238	0	3	0
AT5G04340	3	22	13.6364
AT5G04950	2	18	11.1111
AT5G05250	2	35	5.71429
AT5G05365	0	1	0
AT5G05440	1	14	7.14286
AT5G05500	0	7	0
AT5G05600	5	32	15.625
AT5G05960	1	6	16.6667
AT5G06860	1	7	14.2857
AT5G06870	0	3	0
AT5G06980	0	13	0
AT5G07030	3	19	15.7895
AT5G07322	2	11	18.1818
AT5G07440	0	12	0
AT5G07475	1	6	16.6667
AT5G07690	4	29	13.7931
AT5G07840	0	2	0
AT5G07842	2	5	40
AT5G07990	1	22	4.54545
AT5G08000	5	31	16.129
AT5G08210	1	7	14.2857
AT5G08760	1	5	20
AT5G08790	2	25	8
AT5G09220	0	11	0
AT5G09480	0	4	0
AT5G09520	0	6	0
AT5G09530	2	4	50
AT5G09670	2	7	28.5714
AT5G09672	2	7	28.5714
AT5G09978	3	16	18.75
AT5G10130	1	14	7.14286
AT5G10140	2	27	7.40741
AT5G10380	0	1	0
AT5G10430	4	25	16
AT5G10580	3	16	18.75
AT5G11070	6	41	14.6341
AT5G11740	0	9	0
AT5G11950	4	18	22.2222
AT5G12420	3	19	15.7895
AT5G12940	3	16	18.75
AT5G13220	4	17	23.5294
AT5G13420	3	7	42.8571
AT5G13580	0	11	0
AT5G13740	3	16	18.75
AT5G13900	2	9	22.2222
AT5G14120	2	13	15.3846
AT5G14200	1	5	20
AT5G14330	3	14	21.4286
AT5G14410	3	13	23.0769
AT5G14730	5	25	20
AT5G14740	2	21	9.52381
AT5G14780	2	17	11.7647
AT5G14920	3	8	37.5
AT5G15120	5	38	13.1579
AT5G15230	5	16	31.25
AT5G15265	1	13	7.69231
AT5G15780	4	11	36.3636
AT5G15960	1	6	16.6667
AT5G15970	2	11	18.1818
AT5G16030	4	17	23.5294
AT5G16110	4	22	18.1818
AT5G16970	1	9	11.1111
AT5G17000	4	18	22.2222
AT5G17170	1	5	20
AT5G17220	2	25	8
AT5G17300	6	23	26.087
AT5G17330	3	19	15.7895
AT5G17820	0	18	0
AT5G18150	0	7	0
AT5G18170	3	20	15
AT5G18404	0	4	0
AT5G18600	4	27	14.8148
AT5G18661	0	11	0
AT5G18670	2	20	10
AT5G19120	2	18	11.1111
AT5G19151	0	2	0
AT5G19230	1	5	20
AT5G19240	1	10	10
AT5G19440	0	8	0
AT5G19520	5	18	27.7778
AT5G19550	0	6	0
AT5G20150	5	16	31.25
AT5G20250	6	32	18.75
AT5G20740	1	20	5
AT5G20790	2	7	28.5714
AT5G20820	3	19	15.7895
AT5G22140	3	9	33.3333
AT5G22580	2	22	9.09091
AT5G22920	2	14	14.2857
AT5G23010	4	31	12.9032
AT5G23020	6	30	20
AT5G23240	4	10	40
AT5G23820	0	5	0
AT5G23830	3	9	33.3333
AT5G23940	4	30	13.3333
AT5G23980	5	10	50
AT5G24030	2	17	11.7647
AT5G24105	3	26	11.5385
AT5G24120	0	12	0
AT5G24150	1	23	4.34783
AT5G24155	4	28	14.2857
AT5G24210	6	40	15
AT5G24490	2	7	28.5714
AT5G24570	3	23	13.0435
AT5G24660	5	18	27.7778
AT5G24770	1	13	7.69231
AT5G24780	0	16	0
AT5G25090	2	4	50
AT5G25890	5	22	22.7273
AT5G25980	5	24	20.8333
AT5G26200	0	6	0
AT5G26220	4	16	25
AT5G26260	2	13	15.3846
AT5G26270	3	12	25
AT5G26280	3	9	33.3333
AT5G27120	0	1	0
AT5G27889	3	16	18.75
AT5G28540	4	27	14.8148
AT5G28640	3	18	16.6667
AT5G33370	3	25	12
AT5G35190	4	22	18.1818
AT5G35480	1	11	9.09091
AT5G35735	4	24	16.6667
AT5G36910	2	11	18.1818
AT5G36920	2	9	22.2222
AT5G37600	4	20	20
AT5G37690	3	22	13.6364
AT5G37740	4	18	22.2222
AT5G37990	4	17	23.5294
AT5G38020	4	26	15.3846
AT5G38930	3	11	27.2727
AT5G38940	3	17	17.6471
AT5G39050	4	38	10.5263
AT5G39320	1	7	14.2857
AT5G39890	0	3	0
AT5G40450	3	27	11.1111
AT5G40590	2	27	7.40741
AT5G40690	2	25	8
AT5G40730	4	23	17.3913
AT5G40850	1	8	12.5
AT5G41010	1	4	25
AT5G41040	1	17	5.88235
AT5G41080	3	26	11.5385
AT5G41670	2	11	18.1818
AT5G42020	2	17	11.7647
AT5G42180	3	28	10.7143
AT5G42250	6	26	23.0769
AT5G42510	3	21	14.2857
AT5G42530	4	18	22.2222
AT5G42650	3	18	16.6667
AT5G42800	0	16	0
AT5G42900	5	31	16.129
AT5G43180	2	11	18.1818
AT5G43350	3	22	13.6364
AT5G43450	0	3	0
AT5G43580	1	8	12.5
AT5G44020	4	20	20
AT5G44110	1	23	4.34783
AT5G44130	1	13	7.69231
AT5G44380	4	24	16.6667
AT5G44550	2	19	10.5263
AT5G44568	4	19	21.0526
AT5G44572	3	20	15
AT5G44580	1	4	25
AT5G44585	6	21	28.5714
AT5G44610	6	32	18.75
AT5G44680	4	31	12.9032
AT5G45070	3	28	10.7143
AT5G45080	1	4	25
AT5G45280	4	33	12.1212
AT5G45428	2	8	25
AT5G45430	1	2	50
AT5G45650	5	26	19.2308
AT5G45670	2	10	20
AT5G45950	3	21	14.2857
AT5G46890	5	28	17.8571
AT5G46900	5	26	19.2308
AT5G47240	5	30	16.6667
AT5G47450	0	5	0
AT5G47500	0	9	0
AT5G47560	3	28	10.7143
AT5G47610	0	7	0
AT5G47990	5	33	15.1515
AT5G48000	4	26	15.3846
AT5G48010	4	27	14.8148
AT5G48070	4	24	16.6667
AT5G48110	4	33	12.1212
AT5G48180	1	8	12.5
AT5G48485	1	4	25
AT5G48490	3	13	23.0769
AT5G48570	3	21	14.2857
AT5G48657	1	20	5
AT5G48850	4	21	19.0476
AT5G49350	0	18	0
AT5G49360	3	20	15
AT5G49480	6	31	19.3548
AT5G50160	3	19	15.7895
AT5G50335	1	9	11.1111
AT5G50760	3	19	15.7895
AT5G51010	1	9	11.1111
AT5G51440	0	5	0
AT5G51550	6	33	18.1818
AT5G51720	3	7	42.8571
AT5G51780	3	16	18.75
AT5G52310	5	28	17.8571
AT5G52640	1	18	5.55556
AT5G52790	0	3	0
AT5G53160	5	23	21.7391
AT5G53250	3	17	17.6471
AT5G53420	3	27	11.1111
AT5G53450	2	21	9.52381
AT5G53460	2	23	8.69565
AT5G53486	3	20	15
AT5G53902	1	16	6.25
AT5G54060	0	13	0
AT5G54270	1	16	6.25
AT5G54370	4	17	23.5294
AT5G54510	5	43	11.6279
AT5G54710	1	7	14.2857
AT5G55450	0	5	0
AT5G56010	0	3	0
AT5G56030	3	16	18.75
AT5G56080	3	21	14.2857
AT5G56100	3	19	15.7895
AT5G56540	3	20	15
AT5G56750	1	8	12.5
AT5G56840	3	13	23.0769
AT5G56870	4	36	11.1111
AT5G57080	1	19	5.26316
AT5G57090	5	22	22.7273
AT5G57560	2	7	28.5714
AT5G57625	5	28	17.8571
AT5G57785	5	31	16.129
AT5G58390	1	8	12.5
AT5G58570	0	3	0
AT5G58650	4	24	16.6667
AT5G58770	3	17	17.6471
AT5G58860	1	23	4.34783
AT5G59030	1	13	7.69231
AT5G59090	5	40	12.5
AT5G59320	4	22	18.1818
AT5G59330	5	13	38.4615
AT5G59520	2	27	7.40741
AT5G59540	2	15	13.3333
AT5G59820	3	28	10.7143
AT5G60530	2	16	12.5
AT5G61440	4	23	17.3913
AT5G61590	5	15	33.3333
AT5G61600	3	24	12.5
AT5G61790	1	21	4.7619
AT5G61820	2	16	12.5
AT5G62210	2	4	50
AT5G62340	3	9	33.3333
AT5G62360	4	23	17.3913
AT5G62720	5	34	14.7059
AT5G63160	3	27	11.1111
AT5G63180	3	22	13.6364
AT5G63530	4	27	14.8148
AT5G63560	2	11	18.1818
AT5G63600	3	25	12
AT5G63660	1	12	8.33333
AT5G63790	2	23	8.69565
AT5G64080	1	12	8.33333
AT5G64100	3	20	15
AT5G64110	4	28	14.2857
AT5G64120	4	20	20
AT5G64260	3	32	9.375
AT5G64570	4	30	13.3333
AT5G64572	3	7	42.8571
AT5G64770	2	10	20
AT5G65010	0	4	0
AT5G65207	5	26	19.2308
AT5G65210	3	20	15
AT5G65390	3	23	13.0435
AT5G65660	6	33	18.1818
AT5G65730	2	18	11.1111
AT5G66170	2	13	15.3846
AT5G66390	3	9	33.3333
AT5G66400	1	8	12.5
AT5G66690	4	24	16.6667
AT5G66985	1	18	5.55556
AT5G67330	0	7	0
AT5G67370	4	20	20
AT5G67400	4	12	33.3333
AT5G67480	4	23	17.3913
