# Supplementary material for: Widespread inter‐individual gene expression variability in Arabidopsis thaliana
Source: Mol Syst Biol. 2019 Jan 24;15(1):e8591. doi: 10.15252/msb.20188591 (PMC6346214; doi:10.15252/msb.20188591)
Supplement: Supplementary file 8 — Table EV7 [file MSB-15-e8591-s008.xlsx]

## Sheet: Table description
Table EV7
List of primers used in this study to perform RT-qPCRs.

## Sheet: Sheet1
			Table S5
Gene	Gene_id	Forward Primer	Reverse Primer
SandF	AT2G28390	CCAAGATACAACGCTCAGGC	CAAGGCGTACCCTGCAATCT
PP2A	AT1G69960	GCGGTTGTGGAGAACATGATACG	GAACCAAACACAATTCGTTGCTG
AT1G08930	AT1G08930	AGTCGCTGATGTCTTGGGAA	AATCTTCCACAGTCCAGCCA
AT1G30750	AT1G30750	CGTGAACCAGAACCAACCAA	ACCGAAGAAGAAGTAGATGGCT
KIN2	AT5G15970	ACTCATCGTACTTGTTGTTGTTTT	CGTAGTACATCTAAAGGGAGAAGA
AT2G28810	AT2G28810	CAACTACAACCTCACGCAGC	ACCCTTCTTATTCCTCCGGC
CCA1	AT2G46830	TCAGAGCCAGATAGTCATCCC	TGAGCCACCACTAGAATCGG
RCI2A	AT3G05880	TGGTTTTGACGCTACTTGGG	TAGGAGAACACGACGGAACA
AT4G27410	AT4G27410	AACGGGAACTTTGATTGGGC	CGATTCACATGCCCACTCTC
PRR5	AT5G24470	TGTATGTTGAAAGGTGCGGC	CCGTTCGAGTTGTTTGCAGA
AT5G47990	AT5G47990	TTCTCACGCCTCTCTTACGA	TGGATTGGGACAAAGAGTAT
RD29A	AT5G52310	GGAAGAGACCCAAAGACGGA	GTGCTCTGTTTTGGCTCCTC
